# Supplementary material for: The Immunomodulatory Effects of Active Ingredients From Nigella sativa in RAW264.7 Cells Through NF-κB/MAPK Signaling Pathways
Source: Front Nutr. 2022 May 31;9:899797. doi: 10.3389/fnut.2022.899797 (PMC9194833; doi:10.3389/fnut.2022.899797)
Supplement: Supplementary file 1 [file Data_Sheet_1.ZIP]

Archive with 9 entries (8 files):
- EG and MG of Image taken with  electron microscope/
- EG and MG of Image taken with  electron microscope/Con-.tif
- EG and MG of Image taken with  electron microscope/EG(40 a╠M).tif
- EG and MG of Image taken with  electron microscope/EG(60 a╠M).tif
- EG and MG of Image taken with  electron microscope/EG(80 a╠M).tif
- EG and MG of Image taken with  electron microscope/LPS-.tif
- EG and MG of Image taken with  electron microscope/MG(40 a╠M).tif
- EG and MG of Image taken with  electron microscope/MG(60 a╠M).tif
- EG and MG of Image taken with  electron microscope/MG(80 a╠M).tif
