# Supplementary material for: The Immunomodulatory Effects of Active Ingredients From Nigella sativa in RAW264.7 Cells Through NF-κB/MAPK Signaling Pathways
Source: Front Nutr. 2022 May 31;9:899797. doi: 10.3389/fnut.2022.899797 (PMC9194833; doi:10.3389/fnut.2022.899797)
Supplement: Supplementary file 2 [file Data_Sheet_2.ZIP]

Archive with 9 entries (8 files):
- HXRA and HXRARG of Image taken with  electron microscope/
- HXRA and HXRARG of Image taken with  electron microscope/Con-.tif
- HXRA and HXRARG of Image taken with  electron microscope/HXRA (4 a╠M).tif
- HXRA and HXRARG of Image taken with  electron microscope/HXRA (6 a╠M).tif
- HXRA and HXRARG of Image taken with  electron microscope/HXRA (8 a╠M).tif
- HXRA and HXRARG of Image taken with  electron microscope/HXRARG (40 a╠M).tif
- HXRA and HXRARG of Image taken with  electron microscope/HXRARG (60 a╠M).tif
- HXRA and HXRARG of Image taken with  electron microscope/HXRARG (80 a╠M).tif
- HXRA and HXRARG of Image taken with  electron microscope/LPS-.tif
