# Supplementary material for: The Immunomodulatory Effects of Active Ingredients From Nigella sativa in RAW264.7 Cells Through NF-κB/MAPK Signaling Pathways
Source: Front Nutr. 2022 May 31;9:899797. doi: 10.3389/fnut.2022.899797 (PMC9194833; doi:10.3389/fnut.2022.899797)
Supplement: Supplementary file 3 [file Data_Sheet_3.ZIP]

Archive with 168 entries (140 files):
- Original Data/
- Original Data/Fig. 2/
- Original Data/Fig. 2/RAW-HXRA-MTT.xls
- Original Data/Fig. 2/RAW-MG-MTT.xls
- Original Data/Fig. 2/RAW264.7-EG-HXRARG-MTT.xls
- Original Data/Fig. 3/
- Original Data/Fig. 3/phagocytic index/
- Original Data/Fig. 3/phagocytic index/processed data.xls
- Original Data/Fig. 3/phagocytic index/raw data.xls
- Original Data/Fig. 4/
- Original Data/Fig. 4/EG-MG-HXRARG-HXRA  Processed.xls
- Original Data/Fig. 4/The standard curve for NO.xls
- Original Data/Fig. 5/
- Original Data/Fig. 5/INOS and Cox-2 gene expression/
- Original Data/Fig. 5/INOS and Cox-2 gene expression/Rt-PCR EG and MG-Processed.xls
- Original Data/Fig. 5/INOS and Cox-2 gene expression/Rt-PCR HXRARG and HXRA-Processed.xls
- Original Data/Fig. 5/INOS and Cox-2 protein expression/
- Original Data/Fig. 5/INOS and Cox-2 protein expression/EG-Cox2.tif
- Original Data/Fig. 5/INOS and Cox-2 protein expression/EG-INOS and COX2-Gray value of protein.xlsx
- Original Data/Fig. 5/INOS and Cox-2 protein expression/EG-INOS.tif
- Original Data/Fig. 5/INOS and Cox-2 protein expression/EG-a┬-antin.tif
- Original Data/Fig. 5/INOS and Cox-2 protein expression/HXRA -Cox2.tif
- Original Data/Fig. 5/INOS and Cox-2 protein expression/HXRA -INOS and COX2-Gray value of protein.xlsx
- Original Data/Fig. 5/INOS and Cox-2 protein expression/HXRA -INOS.tif
- Original Data/Fig. 5/INOS and Cox-2 protein expression/HXRA -a┬-actin.tif
- Original Data/Fig. 5/INOS and Cox-2 protein expression/HXRARG -Cox2.tif
- Original Data/Fig. 5/INOS and Cox-2 protein expression/HXRARG -INOS.tif
- Original Data/Fig. 5/INOS and Cox-2 protein expression/HXRARG -a┬-actin.tif
- Original Data/Fig. 5/INOS and Cox-2 protein expression/HXRARG- INOS and COX2-Gray value of protein.xlsx
- Original Data/Fig. 5/INOS and Cox-2 protein expression/MG-Cox2.tif
- Original Data/Fig. 5/INOS and Cox-2 protein expression/MG-INOS and COX2-Gray value of protein.xlsx
- Original Data/Fig. 5/INOS and Cox-2 protein expression/MG-INOS.tif
- Original Data/Fig. 5/INOS and Cox-2 protein expression/MG-a┬-actin.tif
- Original Data/Fig. 6/
- Original Data/Fig. 6/IL-6/
- Original Data/Fig. 6/IL-6/IL6-EG-HXRA-MG processed.xls
- Original Data/Fig. 6/IL-6/IL6-HXRARG processed.xls
- Original Data/Fig. 6/IL-6/The standard curve for IL-6.xls
- Original Data/Fig. 6/IL-6 mRNA/
- Original Data/Fig. 6/IL-6 mRNA/Rt-PCR-EG and MG-Processed.xls
- Original Data/Fig. 6/IL-6 mRNA/Rt-PCR-Hxrarg and Hxra-Processed.xls
- Original Data/Fig. 6/TNF-a┴/
- Original Data/Fig. 6/TNF-a┴/EG Hxra and MG-Processed data.xls
- Original Data/Fig. 6/TNF-a┴/Hxrarg Processed data.xls
- Original Data/Fig. 6/TNF-a┴/The standard curve for TNF-a┴.xls
- Original Data/Fig. 6/TNF-a┴ mRNA/
- Original Data/Fig. 6/TNF-a┴ mRNA/EG-TNF.tif
- Original Data/Fig. 6/TNF-a┴ mRNA/Hxra-TNF.tif
- Original Data/Fig. 6/TNF-a┴ mRNA/Hxrarg-TNF.tif
- Original Data/Fig. 6/TNF-a┴ mRNA/Rt-PCR-EG and MG-Processed.xls
- Original Data/Fig. 6/TNF-a┴ mRNA/Rt-PCR-Hxrarg and Hxra-Processed.xls
- Original Data/Fig. 6/TNF-a┴ mRNA/combined diagram.tif
- Original Data/Fig. 6/TNF-a┴ mRNA/ú═ú╟-TNF.tif
- Original Data/Fig. 7/
- Original Data/Fig. 7/EG/
- Original Data/Fig. 7/EG/40-EG.png
- Original Data/Fig. 7/EG/60-EG.png
- Original Data/Fig. 7/EG/80-EG.png
- Original Data/Fig. 7/EG/Control.fcs
- Original Data/Fig. 7/EG/Control1.png
- Original Data/Fig. 7/EG/F1.fcs
- Original Data/Fig. 7/EG/F2.fcs
- Original Data/Fig. 7/EG/F3.fcs
- Original Data/Fig. 7/EG/LPS.fcs
- Original Data/Fig. 7/EG/LPS1.png
- Original Data/Fig. 7/EG/New Rich Text Document.rtf
- Original Data/Fig. 7/HXRA/
- Original Data/Fig. 7/HXRA/4-HXRA .png
- Original Data/Fig. 7/HXRA/6-HXRA .png
- Original Data/Fig. 7/HXRA/8-HXRA .png
- Original Data/Fig. 7/HXRA/Control.fcs
- Original Data/Fig. 7/HXRA/Control4.png
- Original Data/Fig. 7/HXRA/LPS+10.fcs
- Original Data/Fig. 7/HXRA/LPS+20.fcs
- Original Data/Fig. 7/HXRA/LPS+5.fcs
- Original Data/Fig. 7/HXRA/LPS.fcs
- Original Data/Fig. 7/HXRA/LPS4.png
- Original Data/Fig. 7/HXRA/New Rich Text Document.rtf
- Original Data/Fig. 7/HXRARG/
- Original Data/Fig. 7/HXRARG/40-HXRARG.png
- Original Data/Fig. 7/HXRARG/60-HXRARG.png
- Original Data/Fig. 7/HXRARG/80-HXRARG.png
- Original Data/Fig. 7/HXRARG/Control.fcs
- Original Data/Fig. 7/HXRARG/Control3.png
- Original Data/Fig. 7/HXRARG/LPS+10.fcs
- Original Data/Fig. 7/HXRARG/LPS+20.fcs
- Original Data/Fig. 7/HXRARG/LPS+5.fcs
- Original Data/Fig. 7/HXRARG/LPS.fcs
- Original Data/Fig. 7/HXRARG/LPS3.png
- Original Data/Fig. 7/HXRARG/New Rich Text Document.rtf
- Original Data/Fig. 7/MG/
- Original Data/Fig. 7/MG/40-MG.png
- Original Data/Fig. 7/MG/60-MG.png
- Original Data/Fig. 7/MG/80-MG.png
- Original Data/Fig. 7/MG/Control.fcs
- Original Data/Fig. 7/MG/Control2.png
- Original Data/Fig. 7/MG/LPS.fcs
- Original Data/Fig. 7/MG/LPS2.png
- Original Data/Fig. 7/MG/N1.fcs
- Original Data/Fig. 7/MG/N2.fcs
- Original Data/Fig. 7/MG/N3.fcs
- Original Data/Fig. 7/MG/New Rich Text Document.rtf
- Original Data/Fig. 8/
- Original Data/Fig. 8/EG/
- Original Data/Fig. 8/EG/Gray value of protein.xlsx
- Original Data/Fig. 8/EG/IKBa.tif
- Original Data/Fig. 8/EG/P65.tif
- Original Data/Fig. 8/EG/Pp65.tif
- Original Data/Fig. 8/EG/Ppikba.tif
- Original Data/Fig. 8/EG/a┬-actin.tif
- Original Data/Fig. 8/HXRA/
- Original Data/Fig. 8/HXRA/Gray value of protein.xlsx
- Original Data/Fig. 8/HXRA/Ikba┴.tif
- Original Data/Fig. 8/HXRA/P65.tif
- Original Data/Fig. 8/HXRA/p-Ikba┴.tif
- Original Data/Fig. 8/HXRA/p-P65.tif
- Original Data/Fig. 8/HXRA/a┬-actin.tif
- Original Data/Fig. 8/HXRARG/
- Original Data/Fig. 8/HXRARG/Gray value of protein.xlsx
- Original Data/Fig. 8/HXRARG/IKba┴.tif
- Original Data/Fig. 8/HXRARG/P65.tif
- Original Data/Fig. 8/HXRARG/p-IKba┴.tif
- Original Data/Fig. 8/HXRARG/p-P65.tif
- Original Data/Fig. 8/HXRARG/a┬-actin.tif
- Original Data/Fig. 8/MG/
- Original Data/Fig. 8/MG/Gray value of protein.xlsx
- Original Data/Fig. 8/MG/Ikba.tif
- Original Data/Fig. 8/MG/P65.tif
- Original Data/Fig. 8/MG/Pikba.tif
- Original Data/Fig. 8/MG/Pp65.tif
- Original Data/Fig. 8/MG/a┬-actin.tif
- Original Data/Fig. 9/
- Original Data/Fig. 9/EG/
- Original Data/Fig. 9/EG/Erk.tif
- Original Data/Fig. 9/EG/Gray value of protein.xlsx
- Original Data/Fig. 9/EG/JNK.tif
- Original Data/Fig. 9/EG/P38.tif
- Original Data/Fig. 9/EG/p-Erk.tif
- Original Data/Fig. 9/EG/p-JNK.tif
- Original Data/Fig. 9/EG/p-P38.tif
- Original Data/Fig. 9/EG/a┬-actin.tif
- Original Data/Fig. 9/HXRA/
- Original Data/Fig. 9/HXRA/Erk.tif
- Original Data/Fig. 9/HXRA/Gray value of protein.xlsx
- Original Data/Fig. 9/HXRA/JNK.tif
- Original Data/Fig. 9/HXRA/P38.tif
- Original Data/Fig. 9/HXRA/p-Erk.tif
- Original Data/Fig. 9/HXRA/p-JNK.tif
- Original Data/Fig. 9/HXRA/p-P38.tif
- Original Data/Fig. 9/HXRA/a┬-actin.tif
- Original Data/Fig. 9/HXRARG/
- Original Data/Fig. 9/HXRARG/Erk.tif
- Original Data/Fig. 9/HXRARG/Gray value of protein.xlsx
- Original Data/Fig. 9/HXRARG/JNK.tif
- Original Data/Fig. 9/HXRARG/MAPK-Actin.tif
- Original Data/Fig. 9/HXRARG/P38.tif
- Original Data/Fig. 9/HXRARG/p-Erk.tif
- Original Data/Fig. 9/HXRARG/p-JNK.tif
- Original Data/Fig. 9/HXRARG/p-P38.tif
- Original Data/Fig. 9/MG/
- Original Data/Fig. 9/MG/Erk.tif
- Original Data/Fig. 9/MG/Gray value of protein.xlsx
- Original Data/Fig. 9/MG/JNK.tif
- Original Data/Fig. 9/MG/P38.tif
- Original Data/Fig. 9/MG/p-Erk.tif
- Original Data/Fig. 9/MG/p-JNK.tif
- Original Data/Fig. 9/MG/p-P38.tif
- Original Data/Fig. 9/MG/a┬-antin.tif
