# Supplementary material for: The Immunomodulatory Effects of Active Ingredients From Nigella sativa in RAW264.7 Cells Through NF-κB/MAPK Signaling Pathways
Source: Front Nutr. 2022 May 31;9:899797. doi: 10.3389/fnut.2022.899797 (PMC9194833; doi:10.3389/fnut.2022.899797)
Supplement: Supplementary file 3 [file Data_Sheet_3.ZIP › Original Data/Fig. 2/RAW-HXRA-MTT.xls]

## Sheet: 光度测量1
光度测量1
板 1: 板 1
样本	1	2	3	4	5	6
A	未知_0001 1/1	未知_0009 1/1	未知_0017 1/1	未知_0025 1/1	未知_0033 1/1	未知_0041 1/1
B	未知_0002 1/1	未知_0010 1/1	未知_0018 1/1	未知_0026 1/1	未知_0034 1/1	未知_0042 1/1
C	未知_0003 1/1	未知_0011 1/1	未知_0019 1/1	未知_0027 1/1	未知_0035 1/1	未知_0043 1/1
D	未知_0004 1/1	未知_0012 1/1	未知_0020 1/1	未知_0028 1/1	未知_0036 1/1	未知_0044 1/1
E	未知_0005 1/1	未知_0013 1/1	未知_0021 1/1	未知_0029 1/1	未知_0037 1/1	未知_0045 1/1
F	未知_0006 1/1	未知_0014 1/1	未知_0022 1/1	未知_0030 1/1	未知_0038 1/1	未知_0046 1/1
G	未知_0007 1/1	未知_0015 1/1	未知_0023 1/1	未知_0031 1/1	未知_0039 1/1	未知_0047 1/1
H	未知_0008 1/1	未知_0016 1/1	未知_0024 1/1	未知_0032 1/1	未知_0040 1/1	未知_0048 1/1
吸光值	1	2	3	4	5	6
A	0.7652	0.8134	0.8196	0.8877	0.9104	0.953
B	0.8907	0.9574	1.002	0.9236	0.9131	0.9807
C	0.7231	0.8614	0.8242	0.9233	0.8429	0.8922
D	0.8807	0.8834	0.9046	0.9284	0.9834	0.9402
E	0.8564	0.9126	0.9363	0.945	0.9012	0.956
F	0.8986	0.9104	0.9092	0.9155	0.8954	0.9124
G	0.8006	0.884	0.8594	0.8369	0.7981	0.7593
H	0.4275	0.506	0.5223	0.5473	0.5514	0.5229
Con		0.8614	0.8242	0.8922	0.8429			0.855175	0.0289812		1.00728	0.963779	1.0433	0.985646		100.728	96.3779	104.33	98.5646
1		0.8134	0.8196	0.8877	0.9104			0.857775	0.0486188		0.95115	0.9584	1.03803	1.06458		95.115	95.84	103.803	106.458
2		0.9574	0.8907	0.9236	0.9131			0.9212	0.0277612		1.11954	1.04154	1.08001	1.06773		111.954	104.154	108.001	106.773
4		0.8834	0.9046	0.9284	0.8807			0.899275	0.0221635		1.033	1.0578	1.08563	1.02985		103.3	105.78	108.563	102.985
6		0.9126	0.9363	0.8564	0.9012			0.901625	0.0335076		1.06715	1.09486	1.00143	1.05382		106.715	109.486	100.143	105.382
8		0.9124	0.9092	0.8986	0.8954			0.9039	0.00817883		1.06692	1.06317	1.05078	1.04704		106.692	106.317	105.078	104.704
10		0.884	0.8594	0.8369	0.7981			0.8446	0.0364826		1.03371	1.00494	0.97863	0.933259		103.371	100.494	97.863	93.3259
20		0.506	0.5223	0.5473	0.5229			0.524625	0.0170238		0.591692	0.610752	0.639986	0.611454		59.1692	61.0752	63.9986	61.1454
			Con	1	2	4	6	8	10	20
			100.728	95.115	111.954	103.3	106.715	106.692	103.371	59.1692
			96.3779	95.84	104.154	105.78	109.486	106.317	100.494	61.0752
			104.33	103.803	108.001	108.563	100.143	105.078	97.863	63.9986
			98.5646	106.458	106.773	102.985	105.382	104.704	93.3259	61.1454
