# Supplementary material for: The Immunomodulatory Effects of Active Ingredients From Nigella sativa in RAW264.7 Cells Through NF-κB/MAPK Signaling Pathways
Source: Front Nutr. 2022 May 31;9:899797. doi: 10.3389/fnut.2022.899797 (PMC9194833; doi:10.3389/fnut.2022.899797)
Supplement: Supplementary file 3 [file Data_Sheet_3.ZIP › Original Data/Fig. 2/RAW-MG-MTT.xls]

## Sheet: 光度测量1
光度测量1
板 1: 板 1
样本	1	2	3	4	5	6	7	8	9	10	11	12
A	未知_0001 1/1	未知_0009 1/1	未知_0017 1/1	未知_0025 1/1	未知_0033 1/1	未知_0041 1/1	未知_0049 1/1	未知_0057 1/1	未知_0065 1/1	未知_0073 1/1	未知_0081 1/1	未知_0089 1/1
B	未知_0002 1/1	未知_0010 1/1	未知_0018 1/1	未知_0026 1/1	未知_0034 1/1	未知_0042 1/1	未知_0050 1/1	未知_0058 1/1	未知_0066 1/1	未知_0074 1/1	未知_0082 1/1	未知_0090 1/1
C	未知_0003 1/1	未知_0011 1/1	未知_0019 1/1	未知_0027 1/1	未知_0035 1/1	未知_0043 1/1	未知_0051 1/1	未知_0059 1/1	未知_0067 1/1	未知_0075 1/1	未知_0083 1/1	未知_0091 1/1
D	未知_0004 1/1	未知_0012 1/1	未知_0020 1/1	未知_0028 1/1	未知_0036 1/1	未知_0044 1/1	未知_0052 1/1	未知_0060 1/1	未知_0068 1/1	未知_0076 1/1	未知_0084 1/1	未知_0092 1/1
E	未知_0005 1/1	未知_0013 1/1	未知_0021 1/1	未知_0029 1/1	未知_0037 1/1	未知_0045 1/1	未知_0053 1/1	未知_0061 1/1	未知_0069 1/1	未知_0077 1/1	未知_0085 1/1	未知_0093 1/1
F	未知_0006 1/1	未知_0014 1/1	未知_0022 1/1	未知_0030 1/1	未知_0038 1/1	未知_0046 1/1	未知_0054 1/1	未知_0062 1/1	未知_0070 1/1	未知_0078 1/1	未知_0086 1/1	未知_0094 1/1
G	未知_0007 1/1	未知_0015 1/1	未知_0023 1/1	未知_0031 1/1	未知_0039 1/1	未知_0047 1/1	未知_0055 1/1	未知_0063 1/1	未知_0071 1/1	未知_0079 1/1	未知_0087 1/1	未知_0095 1/1
H	未知_0008 1/1	未知_0016 1/1	未知_0024 1/1	未知_0032 1/1	未知_0040 1/1	未知_0048 1/1	未知_0056 1/1	未知_0064 1/1	未知_0072 1/1	未知_0080 1/1	未知_0088 1/1	未知_0096 1/1
吸光值	1	2	3	4	5	6	7	8	9	10	11	12
A	0.7902	0.8395	0.8069	0.7327	0.8344	0.8842	0.8823	0.7095	0.944	0.8845	0.7647	0.7906
B	0.9417	0.8567	0.9192	0.9025	0.8848	0.7953	0.3815	0.3102	0.371	0.3442	0.374	0.4337
C	0.8436	0.7768	0.8579	0.7979	0.9962	0.8535	0.8516	0.8823	0.8987	0.8695	1.1289	0.8346
D	1.0168	0.9421	0.9927	1.0057	0.9768	1.0172	0.1878	0.1761	0.2839	0.1956	0.2045	0.1776
E	0.9396	0.9289	0.979	1.0665	1.0079	1.0146	0.0847	0.0842	0.0871	0.0765	0.0794	0.0761
F	0.878	0.8219	0.9714	0.9202	0.8772	0.8961	0.0763	0.0806	0.0798	0.0791	0.0782	0.0749
G	0.9872	0.7632	0.9017	0.874	0.8367	0.834	0.0728	0.0801	0.0764	0.0762	0.0758	0.0754
H	0.6072	0.6954	0.7503	0.7803	0.7306	1.0394	0.0735	0.0804	0.0935	0.0781	0.0743	0.077
	MG
Con	0.8436	0.8535	0.8579	0.7979			0.838225	0.0275404	1.00641	1.01822	1.02347	0.951892	1	0.0328557	100.641	101.822	102.347	95.1892
10	0.7902	0.8395	0.8069	0.8344			0.81775	0.0232881	0.942706	1.00152	0.962629	0.995437	0.975573	0.0277827	94.2706	100.152	96.2629	99.5437
20	0.8848	0.8567	0.9192	0.9025			0.8908	0.0267224	1.05556	1.02204	1.0966	1.07668	1.06272	0.0318797	105.556	102.204	109.66	107.668
40	0.9768	0.9421	0.9927	1.0057			0.979325	0.027487	1.16532	1.12392	1.18429	1.1998	1.16833	0.0327919	116.532	112.392	118.429	119.98
60	0.9396	0.9289	0.979	1.0079			0.96385	0.0364211	1.12094	1.10818	1.16794	1.20242	1.14987	0.0434503	112.094	110.818	116.794	120.242
80	0.878	0.8219	0.8772	0.8961			0.8683	0.0321408	1.04745	0.980524	1.0465	1.06904	1.03588	0.0383439	104.745	98.0524	104.65	106.904
100	0.8367	0.834	0.9017	0.874			0.8616	0.0323705	0.998181	0.99496	1.07573	1.04268	1.02789	0.0386179	99.8181	99.496	107.573	104.268
200	0.7306	0.6954	0.7503	0.7803			0.73915	0.0356128	0.871604	0.82961	0.895106	0.930896	0.881804	0.0424859	87.1604	82.961	89.5106	93.0896
		Con	10	20	40	60	80	100	200
		100.641	94.2706	105.556	116.532	112.094	104.745	99.8181	87.1604
		101.822	100.152	102.204	112.392	110.818	98.0524	99.496	82.961
		102.347	96.2629	109.66	118.429	116.794	104.65	107.573	89.5106
		95.1892	99.5437	107.668	119.98	120.242	106.904	104.268	93.0896
		Blank	10	20	40	60	80	100	200
		98.1853	101.725	43.9851	21.6524	9.76549	8.79701	8.39348	8.47419
		101.725	91.1523	35.7645	20.3035	9.70784	9.29278	9.23513	9.26972
		103.616	108.839	42.7745	32.7323	10.0422	9.20054	8.80854	10.7801
		100.249	101.978	39.6846	22.5517	8.82007	9.11984	8.78548	9.00454
		96.2252	88.1661	43.1203	23.5778	9.15443	9.01607	8.73936	8.56642
