# Supplementary material for: The Immunomodulatory Effects of Active Ingredients From Nigella sativa in RAW264.7 Cells Through NF-κB/MAPK Signaling Pathways
Source: Front Nutr. 2022 May 31;9:899797. doi: 10.3389/fnut.2022.899797 (PMC9194833; doi:10.3389/fnut.2022.899797)
Supplement: Supplementary file 3 [file Data_Sheet_3.ZIP › Original Data/Fig. 2/RAW264.7-EG-HXRARG-MTT.xls]

## Sheet: 光度测量1
光度测量1
板 1: 板 1
样本	1	2	3	4	5	6	7	8	9	10	11	12
A	未知_0001 1/1	未知_0009 1/1	未知_0017 1/1	未知_0025 1/1	未知_0033 1/1	未知_0041 1/1	未知_0049 1/1	未知_0057 1/1	未知_0065 1/1	未知_0073 1/1	未知_0081 1/1	未知_0089 1/1
B	未知_0002 1/1	未知_0010 1/1	未知_0018 1/1	未知_0026 1/1	未知_0034 1/1	未知_0042 1/1	未知_0050 1/1	未知_0058 1/1	未知_0066 1/1	未知_0074 1/1	未知_0082 1/1	未知_0090 1/1
C	未知_0003 1/1	未知_0011 1/1	未知_0019 1/1	未知_0027 1/1	未知_0035 1/1	未知_0043 1/1	未知_0051 1/1	未知_0059 1/1	未知_0067 1/1	未知_0075 1/1	未知_0083 1/1	未知_0091 1/1
D	未知_0004 1/1	未知_0012 1/1	未知_0020 1/1	未知_0028 1/1	未知_0036 1/1	未知_0044 1/1	未知_0052 1/1	未知_0060 1/1	未知_0068 1/1	未知_0076 1/1	未知_0084 1/1	未知_0092 1/1
E	未知_0005 1/1	未知_0013 1/1	未知_0021 1/1	未知_0029 1/1	未知_0037 1/1	未知_0045 1/1	未知_0053 1/1	未知_0061 1/1	未知_0069 1/1	未知_0077 1/1	未知_0085 1/1	未知_0093 1/1
F	未知_0006 1/1	未知_0014 1/1	未知_0022 1/1	未知_0030 1/1	未知_0038 1/1	未知_0046 1/1	未知_0054 1/1	未知_0062 1/1	未知_0070 1/1	未知_0078 1/1	未知_0086 1/1	未知_0094 1/1
G	未知_0007 1/1	未知_0015 1/1	未知_0023 1/1	未知_0031 1/1	未知_0039 1/1	未知_0047 1/1	未知_0055 1/1	未知_0063 1/1	未知_0071 1/1	未知_0079 1/1	未知_0087 1/1	未知_0095 1/1
H	未知_0008 1/1	未知_0016 1/1	未知_0024 1/1	未知_0032 1/1	未知_0040 1/1	未知_0048 1/1	未知_0056 1/1	未知_0064 1/1	未知_0072 1/1	未知_0080 1/1	未知_0088 1/1	未知_0096 1/1
吸光值	1	2	3	4	5	6	7	8	9	10	11	12
A	0.6995	0.8624	0.9987	0.8138	0.8548	0.7695	0.8408	0.8108	0.7721	0.8608	0.7889	0.5983
B	0.804	0.8436	0.8953	1.0486	0.9249	0.884	0.8525	0.8939	0.8129	0.9231	0.789	0.8084
C	0.7739	0.7484	0.8537	0.7917	0.8994	0.9192	0.8406	0.7781	0.6438	0.8089	0.7022	0.7436
D	0.8588	0.9527	0.9842	0.8929	1.068	0.9561	0.8654	0.8192	0.875	1.0563	0.9039	0.8635
E	0.9111	1.0079	1.0055	0.8087	0.9074	0.8649	0.6425	0.7853	0.754	0.7286	0.7548	0.7244
F	0.8258	0.9625	0.8349	0.814	0.8406	0.7944	0.7027	0.686	0.8314	0.7875	0.7402	0.68
G	0.7508	0.7413	0.6664	0.8232	0.7584	0.7459	0.5919	0.7253	0.7106	0.6702	0.7848	0.6613
H	0.6016	0.6486	0.6707	0.8326	0.8918	0.6522	0.5711	0.6346	0.5379	0.5196	0.5161	0.4797
	EG
Control		0.7739	0.8537	0.7917	0.8994		0.829675	0.0577111	0.932775	1.02896	0.954229	1.08404	93.2775	102.896	95.4229	108.404	100	6.95587
10		0.8624	0.7695	0.8138	0.8548		0.825125	0.042788	1.03944	0.927472	0.980866	1.03028	103.944	92.7472	98.0866	103.028	99.4516	5.15719
20		0.8436	0.8953	0.804	0.884		0.856725	0.0415698	1.01678	1.0791	0.969054	1.06548	101.678	107.91	96.9054	106.548	103.26	5.01037
40		0.9527	0.8588	0.8929	0.9561		0.915125	0.0474598	1.14828	1.0351	1.0762	1.15238	114.828	103.51	107.62	115.238	110.299	5.72028
60		0.9111	1.0055	0.8649	0.9074		0.922225	0.059342	1.09814	1.21192	1.04246	1.09368	109.814	121.192	104.246	109.368	111.155	7.15244
80		0.9625	0.8349	0.814	0.8406		0.863	0.0673118	1.16009	1.0063	0.981107	1.01317	116.009	100.63	98.1107	101.317	104.017	8.11303
100		0.7508	0.7459	0.8232	0.7584		0.769575	0.036118	0.904933	0.899027	0.992196	0.914093	90.4933	89.9027	99.2196	91.4093	92.7562	4.35327
200		0.6486	0.6707	0.6016	0.6522		0.643275	0.0294219	0.781752	0.808389	0.725103	0.786091	78.1752	80.8389	72.5103	78.6091	77.5334	3.5462
		Blank	10	20	40	60	80	100	200
		93.2775	103.944	101.678	114.828	109.814	116.009	90.4933	78.1752			.
		102.896	92.7472	107.91	103.51	121.192	100.63	89.9027	80.8389
		95.4229	98.0866	96.9054	107.62	104.246	98.1107	99.2196	72.5103
		108.404	103.028	106.548	115.238	109.368	101.317	91.4093	78.6091
	HXRARG
Control		0.7781	0.7436	0.8089	0.7022		0.7582	0.0458827	1.02625	0.980744	1.06687	0.926141	102.625	98.0744	106.687	92.6141	100	6.05153
10		0.8108	0.7721	0.8408	0.7889		0.80315	0.0296828	1.06937	1.01833	1.10894	1.04049	106.937	101.833	110.894	104.049	105.929	3.91491
20		0.8939	0.8129	0.8525	0.8084		0.841925	0.0399149	1.17898	1.07214	1.12437	1.06621	117.898	107.214	112.437	106.621	111.043	5.26443
40		0.8192	0.875	0.8654	0.8635		0.855775	0.0248974	1.08045	1.15405	1.14139	1.13888	108.045	115.405	114.139	113.888	112.869	3.28376
60		0.7853	0.754	0.7286	0.7548		0.755675	0.0231967	1.03574	0.994461	0.96096	0.995516	103.574	99.4461	96.096	99.5516	99.667	3.05945
80		0.7027	0.8314	0.7875	0.7402		0.76545	0.0560081	0.9268	1.09654	1.03864	0.97626	92.68	109.654	103.864	97.626	100.956	7.38699
100		0.7253	0.7106	0.6702	0.7848		0.722725	0.0474897	0.956608	0.93722	0.883936	1.03508	95.6608	93.722	88.3936	103.508	95.3212	6.26349
200		0.5711	0.5379	0.5196	0.5161		0.536175	0.0251692	0.753231	0.709443	0.685307	0.680691	75.3231	70.9443	68.5307	68.0691	70.7168	3.3196
		Blank	10	20	40	60	80	100	200
		102.625	106.937	117.898	108.045	103.574	92.68	95.6608	75.3231
		98.0744	101.833	107.214	115.405	99.4461	109.654	93.722	70.9443
		106.687	110.894	112.437	114.139	96.096	103.864	88.3936	68.5307
		92.6141	104.049	106.621	113.888	99.5516	97.626	103.508	68.0691
