# Supplementary material for: The Immunomodulatory Effects of Active Ingredients From Nigella sativa in RAW264.7 Cells Through NF-κB/MAPK Signaling Pathways
Source: Front Nutr. 2022 May 31;9:899797. doi: 10.3389/fnut.2022.899797 (PMC9194833; doi:10.3389/fnut.2022.899797)
Supplement: Supplementary file 3 [file Data_Sheet_3.ZIP › Original Data/Fig. 4/EG-MG-HXRARG-HXRA Processed.xls]

## Sheet: 光度测量1
光度测量1
板 1: 板 1
样本	1	2	3	4	5	6	7	8	9	10	11	12
A	未知_0001 1/1	未知_0009 1/1	未知_0017 1/1	未知_0025 1/1	未知_0033 1/1	未知_0041 1/1	未知_0049 1/1	未知_0057 1/1	未知_0065 1/1	未知_0073 1/1	未知_0081 1/1	未知_0089 1/1
B	未知_0002 1/1	未知_0010 1/1	未知_0018 1/1	未知_0026 1/1	未知_0034 1/1	未知_0042 1/1	未知_0050 1/1	未知_0058 1/1	未知_0066 1/1	未知_0074 1/1	未知_0082 1/1	未知_0090 1/1
C	未知_0003 1/1	未知_0011 1/1	未知_0019 1/1	未知_0027 1/1	未知_0035 1/1	未知_0043 1/1	未知_0051 1/1	未知_0059 1/1	未知_0067 1/1	未知_0075 1/1	未知_0083 1/1	未知_0091 1/1
D	未知_0004 1/1	未知_0012 1/1	未知_0020 1/1	未知_0028 1/1	未知_0036 1/1	未知_0044 1/1	未知_0052 1/1	未知_0060 1/1	未知_0068 1/1	未知_0076 1/1	未知_0084 1/1	未知_0092 1/1
E	未知_0005 1/1	未知_0013 1/1	未知_0021 1/1	未知_0029 1/1	未知_0037 1/1	未知_0045 1/1	未知_0053 1/1	未知_0061 1/1	未知_0069 1/1	未知_0077 1/1	未知_0085 1/1	未知_0093 1/1
F	未知_0006 1/1	未知_0014 1/1	未知_0022 1/1	未知_0030 1/1	未知_0038 1/1	未知_0046 1/1	未知_0054 1/1	未知_0062 1/1	未知_0070 1/1	未知_0078 1/1	未知_0086 1/1	未知_0094 1/1
G	未知_0007 1/1	未知_0015 1/1	未知_0023 1/1	未知_0031 1/1	未知_0039 1/1	未知_0047 1/1	未知_0055 1/1	未知_0063 1/1	未知_0071 1/1	未知_0079 1/1	未知_0087 1/1	未知_0095 1/1
H	未知_0008 1/1	未知_0016 1/1	未知_0024 1/1	未知_0032 1/1	未知_0040 1/1	未知_0048 1/1	未知_0056 1/1	未知_0064 1/1	未知_0072 1/1	未知_0080 1/1	未知_0088 1/1	未知_0096 1/1
吸光值	1	2	3	4	5	6	7	8	9	10	11	12
A	0.0826	0.1114	0.0734	0.1052	0.1181	0.116	0.093	0.0937	0.1025	0.1034	0.1101	0.1099
B	0.0818	0.1063	0.0818	0.107	0.1123	0.1108	0.106	0.1074	0.1017	0.1015	0.104	0.1042
C	0.097	0.0977	0.0919	0.094	0.0844	0.0836	0.0843	0.0854	0.0983	0.098	0.0989	0.0984
D	0.1095	0.0963	0.0915	0.0923	0.1081	0.1082	0.1011	0.1012	0.0988	0.0976	0.1053	0.105
E	0.0947	0.0932	0.0908	0.0864	0.1086	0.1069	0.1095	0.11	0.0949	0.0929	0.1037	0.1003
F	0.0925	0.0905	0.0911	0.0921	0.1071	0.1056	0.1102	0.1062	0.0889	0.0905	0.098	0.1057
G	0.0947	0.0894	0.1236	0.1195	0.1076	0.1078	0.1031	0.107	0.1202	0.1191	0.094	0.0947
H	0.0991	0.0969	0.1339	0.132	0.0984	0.0981	0.1027	0.1026	0.1213	0.126	0.0858	0.0874
	Con	0.0826	0.0734	0.0576	0.0484	7.68	6.45333					Con	0.093	0.0937	0.068	0.0687	9.06667	9.16
	LPS	0.1114	0.1052	0.0864	0.0802	11.52	10.6933					LPS	0.106	0.1074	0.081	0.0824	10.8	10.9867
	Con	0.0818	0.0818	0.0568	0.0568	7.57333	7.57333					Con	0.0843	0.0854	0.0593	0.0604	7.90667	8.05333
	LPS	0.1063	0.107	0.0813	0.082	10.84	10.9333					LPS	0.1011	0.1012	0.0761	0.0762	10.1467	10.16
EG免疫	80	0.097	0.0977	0.072	0.0727	9.6	9.69333				MG免疫	80	0.1095	0.11	0.0845	0.085	11.2667	11.3333
	60	0.1095	0.0963	0.0845	0.0713	11.2667	9.50667					60	0.1102	0.1062	0.0852	0.0812	11.36	10.8267
	40	0.0947	0.0932	0.0697	0.0682	9.29333	9.09333					40	0.1031	0.107	0.0781	0.082	10.4133	10.9333
HXRARG免疫	80	0.0991	0.0969	0.0741	0.0719	9.88	9.58667				HXRA免疫	8	0.1017	0.1015	0.0767	0.0765	10.2267	10.2
	60	0.0919	0.094	0.0669	0.069	8.92	9.2					6	0.0983	0.098	0.0733	0.073	9.77333	9.73333
	40	0.0915	0.0923	0.0665	0.0673	8.86667	8.97333					4	0.0988	0.0976	0.0738	0.0726	9.84	9.68
				HXRARG			HXRA			EG			MG
		Con	LPS	80	60	40	8	6	4	80	60	40	80	60	40
		6.45333	11.52	9.88	8.92	8.86667	10.2267	9.77333	9.84	9.6	11.2667	9.29333	11.2667	11.36	10.4133
		7.57333	10.84	9.58667	9.2	8.97333	10.2	9.73333	9.68	9.69333	9.50667	9.09333	11.3333	10.8267	10.9333
		7.57333	10.9333
