# Supplementary material for: The Immunomodulatory Effects of Active Ingredients From Nigella sativa in RAW264.7 Cells Through NF-κB/MAPK Signaling Pathways
Source: Front Nutr. 2022 May 31;9:899797. doi: 10.3389/fnut.2022.899797 (PMC9194833; doi:10.3389/fnut.2022.899797)
Supplement: Supplementary file 3 [file Data_Sheet_3.ZIP › Original Data/Fig. 5/INOS and Cox-2 gene expression/Rt-PCR EG and MG-Processed.xls]

## Sheet: Sample Setup
Block Type	96-Well 0.2-mL Block
Calibration Background is expired	No
Calibration Background performed on	07-22-2020
Calibration Pure Dye ABY is expired	No
Calibration Pure Dye ABY performed on	07-22-2020
Calibration Pure Dye FAM is expired	No
Calibration Pure Dye FAM performed on	07-22-2020
Calibration Pure Dye JUN is expired	No
Calibration Pure Dye JUN performed on	07-22-2020
Calibration Pure Dye NED is expired	No
Calibration Pure Dye NED performed on	07-22-2020
Calibration Pure Dye ROX is expired	No
Calibration Pure Dye ROX performed on	07-22-2020
Calibration Pure Dye SYBR is expired	No
Calibration Pure Dye SYBR performed on	07-22-2020
Calibration Pure Dye TAMRA is expired	No
Calibration Pure Dye TAMRA performed on	07-22-2020
Calibration Pure Dye VIC is expired	No
Calibration Pure Dye VIC performed on	07-22-2020
Calibration ROI is expired	No
Calibration ROI performed on	07-22-2020
Calibration Uniformity is expired	No
Calibration Uniformity performed on	07-22-2020
Chemistry	SYBR_GREEN
Date Created	2022-01-07 12:23:53 PM CST
Experiment Barcode
Experiment Comment
Experiment File Name	D:\WBG\2022-01-07_N4-F11.eds
Experiment Name	2022-01-07_N4-F11
Experiment Run End Time	2022-01-07 12:24:54 PM CST
Experiment Type	Comparative Cт (ΔΔCт)
Instrument Name	272324596
Instrument Serial Number	272324596
Instrument Type	QuantStudio™ 3 System
Passive Reference	ROX
Post-read Stage/Step
Pre-read Stage/Step
Quantification Cycle Method	Ct
Signal Smoothing On	true
Stage where Melt Analysis is performed	Stage3
Stage/ Cycle where Ct Analysis is performed	Stage2, Step2
User Name
Well	Well Position	Sample Name	Sample Color	Biogroup Name	Biogroup Color	Target Name	Target Color	Task	Reporter	Quencher	Quantity	Comments
1	A1	Con	RGB(176,23,31)			Actin	RGB(176,23,31)	UNKNOWN	SYBR	None
2	A2	Con	RGB(176,23,31)			Actin	RGB(176,23,31)	UNKNOWN	SYBR	None
3	A3	Con	RGB(176,23,31)			Inos	RGB(0,0,255)	UNKNOWN	SYBR	None
4	A4	Con	RGB(176,23,31)			Inos	RGB(0,0,255)	UNKNOWN	SYBR	None
5	A5	Con	RGB(176,23,31)			Cox-2	RGB(0,139,69)	UNKNOWN	SYBR	None
6	A6	Con	RGB(176,23,31)			Cox-2	RGB(0,139,69)	UNKNOWN	SYBR	None
7	A7	Con	RGB(176,23,31)			IL-6	RGB(238,238,0)	UNKNOWN	SYBR	None
8	A8	Con	RGB(176,23,31)			IL-6	RGB(238,238,0)	UNKNOWN	SYBR	None
9	A9	Con	RGB(176,23,31)			TNF-a	RGB(139,137,112)	UNKNOWN	SYBR	None
10	A10	Con	RGB(176,23,31)			TNF-a	RGB(139,137,112)	UNKNOWN	SYBR	None
11	A11
12	A12
13	B1	LPS	RGB(0,0,255)			Actin	RGB(176,23,31)	UNKNOWN	SYBR	None
14	B2	LPS	RGB(0,0,255)			Actin	RGB(176,23,31)	UNKNOWN	SYBR	None
15	B3	LPS	RGB(0,0,255)			Inos	RGB(0,0,255)	UNKNOWN	SYBR	None
16	B4	LPS	RGB(0,0,255)			Inos	RGB(0,0,255)	UNKNOWN	SYBR	None
17	B5	LPS	RGB(0,0,255)			Cox-2	RGB(0,139,69)	UNKNOWN	SYBR	None
18	B6	LPS	RGB(0,0,255)			Cox-2	RGB(0,139,69)	UNKNOWN	SYBR	None
19	B7	LPS	RGB(0,0,255)			IL-6	RGB(238,238,0)	UNKNOWN	SYBR	None
20	B8	LPS	RGB(0,0,255)			IL-6	RGB(238,238,0)	UNKNOWN	SYBR	None
21	B9	LPS	RGB(0,0,255)			TNF-a	RGB(139,137,112)	UNKNOWN	SYBR	None
22	B10	LPS	RGB(0,0,255)			TNF-a	RGB(139,137,112)	UNKNOWN	SYBR	None
23	B11
24	B12
25	C1	F1	RGB(0,139,69)			Actin	RGB(176,23,31)	UNKNOWN	SYBR	None
26	C2	F1	RGB(0,139,69)			Actin	RGB(176,23,31)	UNKNOWN	SYBR	None
27	C3	F1	RGB(0,139,69)			Inos	RGB(0,0,255)	UNKNOWN	SYBR	None
28	C4	F1	RGB(0,139,69)			Inos	RGB(0,0,255)	UNKNOWN	SYBR	None
29	C5	F1	RGB(0,139,69)			Cox-2	RGB(0,139,69)	UNKNOWN	SYBR	None
30	C6	F1	RGB(0,139,69)			Cox-2	RGB(0,139,69)	UNKNOWN	SYBR	None
31	C7	F1	RGB(0,139,69)			IL-6	RGB(238,238,0)	UNKNOWN	SYBR	None
32	C8	F1	RGB(0,139,69)			IL-6	RGB(238,238,0)	UNKNOWN	SYBR	None
33	C9	F1	RGB(0,139,69)			TNF-a	RGB(139,137,112)	UNKNOWN	SYBR	None
34	C10	F1	RGB(0,139,69)			TNF-a	RGB(139,137,112)	UNKNOWN	SYBR	None
35	C11
36	C12
37	D1	F2	RGB(255,127,0)			Actin	RGB(176,23,31)	UNKNOWN	SYBR	None
38	D2	F2	RGB(255,127,0)			Actin	RGB(176,23,31)	UNKNOWN	SYBR	None
39	D3	F2	RGB(255,127,0)			Inos	RGB(0,0,255)	UNKNOWN	SYBR	None
40	D4	F2	RGB(255,127,0)			Inos	RGB(0,0,255)	UNKNOWN	SYBR	None
41	D5	F2	RGB(255,127,0)			Cox-2	RGB(0,139,69)	UNKNOWN	SYBR	None
42	D6	F2	RGB(255,127,0)			Cox-2	RGB(0,139,69)	UNKNOWN	SYBR	None
43	D7	F2	RGB(255,127,0)			IL-6	RGB(238,238,0)	UNKNOWN	SYBR	None
44	D8	F2	RGB(255,127,0)			IL-6	RGB(238,238,0)	UNKNOWN	SYBR	None
45	D9	F2	RGB(255,127,0)			TNF-a	RGB(139,137,112)	UNKNOWN	SYBR	None
46	D10	F2	RGB(255,127,0)			TNF-a	RGB(139,137,112)	UNKNOWN	SYBR	None
47	D11
48	D12
49	E1	F3	RGB(139,137,112)			Actin	RGB(176,23,31)	UNKNOWN	SYBR	None
50	E2	F3	RGB(139,137,112)			Actin	RGB(176,23,31)	UNKNOWN	SYBR	None
51	E3	F3	RGB(139,137,112)			Inos	RGB(0,0,255)	UNKNOWN	SYBR	None
52	E4	F3	RGB(139,137,112)			Inos	RGB(0,0,255)	UNKNOWN	SYBR	None
53	E5	F3	RGB(139,137,112)			Cox-2	RGB(0,139,69)	UNKNOWN	SYBR	None
54	E6	F3	RGB(139,137,112)			Cox-2	RGB(0,139,69)	UNKNOWN	SYBR	None
55	E7	F3	RGB(139,137,112)			IL-6	RGB(238,238,0)	UNKNOWN	SYBR	None
56	E8	F3	RGB(139,137,112)			IL-6	RGB(238,238,0)	UNKNOWN	SYBR	None
57	E9	F3	RGB(139,137,112)			TNF-a	RGB(139,137,112)	UNKNOWN	SYBR	None
58	E10	F3	RGB(139,137,112)			TNF-a	RGB(139,137,112)	UNKNOWN	SYBR	None
59	E11
60	E12
61	F1	N1	RGB(238,121,66)			Actin	RGB(176,23,31)	UNKNOWN	SYBR	None
62	F2	N1	RGB(238,121,66)			Actin	RGB(176,23,31)	UNKNOWN	SYBR	None
63	F3	N1	RGB(238,121,66)			Inos	RGB(0,0,255)	UNKNOWN	SYBR	None
64	F4	N1	RGB(238,121,66)			Inos	RGB(0,0,255)	UNKNOWN	SYBR	None
65	F5	N1	RGB(238,121,66)			Cox-2	RGB(0,139,69)	UNKNOWN	SYBR	None
66	F6	N1	RGB(238,121,66)			Cox-2	RGB(0,139,69)	UNKNOWN	SYBR	None
67	F7	N1	RGB(238,121,66)			IL-6	RGB(238,238,0)	UNKNOWN	SYBR	None
68	F8	N1	RGB(238,121,66)			IL-6	RGB(238,238,0)	UNKNOWN	SYBR	None
69	F9	N1	RGB(238,121,66)			TNF-a	RGB(139,137,112)	UNKNOWN	SYBR	None
70	F10	N1	RGB(238,121,66)			TNF-a	RGB(139,137,112)	UNKNOWN	SYBR	None
71	F11
72	F12
73	G1	N2	RGB(142,56,142)			Actin	RGB(176,23,31)	UNKNOWN	SYBR	None
74	G2	N2	RGB(142,56,142)			Actin	RGB(176,23,31)	UNKNOWN	SYBR	None
75	G3	N2	RGB(142,56,142)			Inos	RGB(0,0,255)	UNKNOWN	SYBR	None
76	G4	N2	RGB(142,56,142)			Inos	RGB(0,0,255)	UNKNOWN	SYBR	None
77	G5	N2	RGB(142,56,142)			Cox-2	RGB(0,139,69)	UNKNOWN	SYBR	None
78	G6	N2	RGB(142,56,142)			Cox-2	RGB(0,139,69)	UNKNOWN	SYBR	None
79	G7	N2	RGB(142,56,142)			IL-6	RGB(238,238,0)	UNKNOWN	SYBR	None
80	G8	N2	RGB(142,56,142)			IL-6	RGB(238,238,0)	UNKNOWN	SYBR	None
81	G9	N2	RGB(142,56,142)			TNF-a	RGB(139,137,112)	UNKNOWN	SYBR	None
82	G10	N2	RGB(142,56,142)			TNF-a	RGB(139,137,112)	UNKNOWN	SYBR	None
83	G11
84	G12
85	H1	N3	RGB(198,113,113)			Actin	RGB(176,23,31)	UNKNOWN	SYBR	None
86	H2	N3	RGB(198,113,113)			Actin	RGB(176,23,31)	UNKNOWN	SYBR	None
87	H3	N3	RGB(198,113,113)			Inos	RGB(0,0,255)	UNKNOWN	SYBR	None
88	H4	N3	RGB(198,113,113)			Inos	RGB(0,0,255)	UNKNOWN	SYBR	None
89	H5	N3	RGB(198,113,113)			Cox-2	RGB(0,139,69)	UNKNOWN	SYBR	None
90	H6	N3	RGB(198,113,113)			Cox-2	RGB(0,139,69)	UNKNOWN	SYBR	None
91	H7	N3	RGB(198,113,113)			IL-6	RGB(238,238,0)	UNKNOWN	SYBR	None
92	H8	N3	RGB(198,113,113)			IL-6	RGB(238,238,0)	UNKNOWN	SYBR	None
93	H9	N3	RGB(198,113,113)			TNF-a	RGB(139,137,112)	UNKNOWN	SYBR	None
94	H10	N3	RGB(198,113,113)			TNF-a	RGB(139,137,112)	UNKNOWN	SYBR	None
95	H11
96	H12

## Sheet: Amplification Data
Block Type	96-Well 0.2-mL Block
Calibration Background is expired	No
Calibration Background performed on	07-22-2020
Calibration Pure Dye ABY is expired	No
Calibration Pure Dye ABY performed on	07-22-2020
Calibration Pure Dye FAM is expired	No
Calibration Pure Dye FAM performed on	07-22-2020
Calibration Pure Dye JUN is expired	No
Calibration Pure Dye JUN performed on	07-22-2020
Calibration Pure Dye NED is expired	No
Calibration Pure Dye NED performed on	07-22-2020
Calibration Pure Dye ROX is expired	No
Calibration Pure Dye ROX performed on	07-22-2020
Calibration Pure Dye SYBR is expired	No
Calibration Pure Dye SYBR performed on	07-22-2020
Calibration Pure Dye TAMRA is expired	No
Calibration Pure Dye TAMRA performed on	07-22-2020
Calibration Pure Dye VIC is expired	No
Calibration Pure Dye VIC performed on	07-22-2020
Calibration ROI is expired	No
Calibration ROI performed on	07-22-2020
Calibration Uniformity is expired	No
Calibration Uniformity performed on	07-22-2020
Chemistry	SYBR_GREEN
Date Created	2022-01-07 12:23:54 PM CST
Experiment Barcode
Experiment Comment
Experiment File Name	D:\WBG\2022-01-07_N4-F11.eds
Experiment Name	2022-01-07_N4-F11
Experiment Run End Time	2022-01-07 12:24:54 PM CST
Experiment Type	Comparative Cт (ΔΔCт)
Instrument Name	272324596
Instrument Serial Number	272324596
Instrument Type	QuantStudio™ 3 System
Passive Reference	ROX
Post-read Stage/Step
Pre-read Stage/Step
Quantification Cycle Method	Ct
Signal Smoothing On	true
Stage where Melt Analysis is performed	Stage3
Stage/ Cycle where Ct Analysis is performed	Stage2, Step2
User Name
Well	Well Position	Cycle	Target Name	Rn	Delta Rn
1	A1	1	Actin	0.755243	-0.0177653
1	A1	2	Actin	0.764485	-0.0187119
1	A1	3	Actin	0.785878	-0.00750728
1	A1	4	Actin	0.805265	0.00169082
1	A1	5	Actin	0.815782	0.00201903
1	A1	6	Actin	0.828238	0.00428613
1	A1	7	Actin	0.837604	0.00346338
1	A1	8	Actin	0.848291	0.00396254
1	A1	9	Actin	0.851369	-0.00314885
1	A1	10	Actin	0.85994	-0.00476577
1	A1	11	Actin	0.87422	-0.000674358
1	A1	12	Actin	0.896865	0.0117822
1	A1	13	Actin	0.936665	0.0413934
1	A1	14	Actin	1.0081	0.102636
1	A1	15	Actin	1.12973	0.214079
1	A1	16	Actin	1.33246	0.406626
1	A1	17	Actin	1.61944	0.683414
1	A1	18	Actin	1.95847	1.01225
1	A1	19	Actin	2.26772	1.31132
1	A1	20	Actin	2.49333	1.52674
1	A1	21	Actin	2.63978	1.663
1	A1	22	Actin	2.72068	1.73371
1	A1	23	Actin	2.77623	1.77907
1	A1	24	Actin	2.82068	1.81333
1	A1	25	Actin	2.85591	1.83837
1	A1	26	Actin	2.87627	1.84854
1	A1	27	Actin	2.89181	1.8539
1	A1	28	Actin	2.90988	1.86178
1	A1	29	Actin	2.90859	1.8503
1	A1	30	Actin	2.91348	1.845
1	A1	31	Actin	2.9224	1.84374
1	A1	32	Actin	2.9294	1.84055
1	A1	33	Actin	2.93588	1.83684
1	A1	34	Actin	2.93647	1.82724
1	A1	35	Actin	2.93063	1.81121
1	A1	36	Actin	2.92827	1.79866
1	A1	37	Actin	2.93051	1.79072
1	A1	38	Actin	2.92951	1.77953
1	A1	39	Actin	2.92666	1.76648
1	A1	40	Actin	2.92352	1.75316
2	A2	1	Actin	0.479256	0.00349026
2	A2	2	Actin	0.484321	-0.00226643
2	A2	3	Actin	0.495156	-0.00225247
2	A2	4	Actin	0.508444	0.000213536
2	A2	5	Actin	0.523739	0.00468676
2	A2	6	Actin	0.531579	0.00170589
2	A2	7	Actin	0.53804	-0.00265531
2	A2	8	Actin	0.547318	-0.00419882
2	A2	9	Actin	0.562931	0.000592281
2	A2	10	Actin	0.575068	0.00190813
2	A2	11	Actin	0.592446	0.00846465
2	A2	12	Actin	0.615139	0.0203359
2	A2	13	Actin	0.653771	0.0481459
2	A2	14	Actin	0.721591	0.105145
2	A2	15	Actin	0.842411	0.215143
2	A2	16	Actin	1.02809	0.390001
2	A2	17	Actin	1.28746	0.638548
2	A2	18	Actin	1.58927	0.929533
2	A2	19	Actin	1.86225	1.1917
2	A2	20	Actin	2.06758	1.3862
2	A2	21	Actin	2.19997	1.50777
2	A2	22	Actin	2.28799	1.58497
2	A2	23	Actin	2.35196	1.63812
2	A2	24	Actin	2.40225	1.67759
2	A2	25	Actin	2.44918	1.7137
2	A2	26	Actin	2.48381	1.7375
2	A2	27	Actin	2.50847	1.75134
2	A2	28	Actin	2.5303	1.76235
2	A2	29	Actin	2.54442	1.76565
2	A2	30	Actin	2.56464	1.77505
2	A2	31	Actin	2.58185	1.78143
2	A2	32	Actin	2.59398	1.78275
2	A2	33	Actin	2.6119	1.78984
2	A2	34	Actin	2.62426	1.79138
2	A2	35	Actin	2.63083	1.78713
2	A2	36	Actin	2.64249	1.78797
2	A2	37	Actin	2.64425	1.77891
2	A2	38	Actin	2.64467	1.7685
2	A2	39	Actin	2.65644	1.76945
2	A2	40	Actin	2.665	1.76719
3	A3	1	Inos	0.0619357	-0.00113404
3	A3	2	Inos	0.0620846	-0.00161221
3	A3	3	Inos	0.0660641	0.00174027
3	A3	4	Inos	0.0687815	0.00383056
3	A3	5	Inos	0.0669395	0.00136144
3	A3	6	Inos	0.0662531	4.80276e-05
3	A3	7	Inos	0.067569	0.00073684
3	A3	8	Inos	0.0687115	0.00125227
3	A3	9	Inos	0.0666736	-0.0014128
3	A3	10	Inos	0.0660555	-0.00265795
3	A3	11	Inos	0.067002	-0.00233853
3	A3	12	Inos	0.0672415	-0.00272611
3	A3	13	Inos	0.068425	-0.00216968
3	A3	14	Inos	0.0688962	-0.00232552
3	A3	15	Inos	0.0713151	-0.00053371
3	A3	16	Inos	0.0725747	9.87836e-05
3	A3	17	Inos	0.0737918	0.000688764
3	A3	18	Inos	0.0732722	-0.000457889
3	A3	19	Inos	0.0729531	-0.00140409
3	A3	20	Inos	0.0744807	-0.000503578
3	A3	21	Inos	0.074904	-0.000707331
3	A3	22	Inos	0.0780422	0.00180381
3	A3	23	Inos	0.0825419	0.00567644
3	A3	24	Inos	0.0876149	0.0101224
3	A3	25	Inos	0.0965451	0.0184255
3	A3	26	Inos	0.116946	0.0381997
3	A3	27	Inos	0.15013	0.0707562
3	A3	28	Inos	0.21415	0.134149
3	A3	29	Inos	0.325804	0.245176
3	A3	30	Inos	0.512679	0.431424
3	A3	31	Inos	0.780992	0.69911
3	A3	32	Inos	1.10376	1.02125
3	A3	33	Inos	1.41433	1.3312
3	A3	34	Inos	1.66125	1.57749
3	A3	35	Inos	1.82464	1.74025
3	A3	36	Inos	1.92431	1.8393
3	A3	37	Inos	1.99146	1.90582
3	A3	38	Inos	2.03479	1.94852
3	A3	39	Inos	2.05916	1.97226
3	A3	40	Inos	2.07477	1.98724
4	A4	1	Inos	0.192213	-0.028381
4	A4	2	Inos	0.195794	-0.0295677
4	A4	3	Inos	0.212292	-0.0178379
4	A4	4	Inos	0.222996	-0.0119011
4	A4	5	Inos	0.233434	-0.00623096
4	A4	6	Inos	0.240986	-0.00344693
4	A4	7	Inos	0.24729	-0.0019109
4	A4	8	Inos	0.258654	0.00468523
4	A4	9	Inos	0.268071	0.00933429
4	A4	10	Inos	0.271593	0.00808905
4	A4	11	Inos	0.276277	0.0080043
4	A4	12	Inos	0.282159	0.00911932
4	A4	13	Inos	0.286616	0.0088079
4	A4	14	Inos	0.291039	0.00846316
4	A4	15	Inos	0.293686	0.00634206
4	A4	16	Inos	0.299688	0.00757642
4	A4	17	Inos	0.302436	0.00555709
4	A4	18	Inos	0.303516	0.00186904
4	A4	19	Inos	0.305567	-0.00084781
4	A4	20	Inos	0.306484	-0.00469858
4	A4	21	Inos	0.309081	-0.00686961
4	A4	22	Inos	0.31472	-0.00599787
4	A4	23	Inos	0.315625	-0.00986089
4	A4	24	Inos	0.322009	-0.00824532
4	A4	25	Inos	0.332152	-0.00286971
4	A4	26	Inos	0.350328	0.0105383
4	A4	27	Inos	0.374406	0.029849
4	A4	28	Inos	0.426302	0.0769773
4	A4	29	Inos	0.518567	0.164474
4	A4	30	Inos	0.6743	0.315439
4	A4	31	Inos	0.917	0.553371
4	A4	32	Inos	1.2255	0.857102
4	A4	33	Inos	1.55766	1.1845
4	A4	34	Inos	1.83946	1.46153
4	A4	35	Inos	2.03493	1.65223
4	A4	36	Inos	2.15626	1.76879
4	A4	37	Inos	2.23332	1.84109
4	A4	38	Inos	2.29191	1.89491
4	A4	39	Inos	2.32251	1.92074
4	A4	40	Inos	2.34375	1.93722
5	A5	1	Cox-2	0.623805	-0.0699362
5	A5	2	Cox-2	0.642967	-0.0677454
5	A5	3	Cox-2	0.687634	-0.0400511
5	A5	4	Cox-2	0.719523	-0.0251342
5	A5	5	Cox-2	0.749402	-0.0122268
5	A5	6	Cox-2	0.779581	0.000980483
5	A5	7	Cox-2	0.805712	0.0101386
5	A5	8	Cox-2	0.829505	0.0169596
5	A5	9	Cox-2	0.85013	0.0206128
5	A5	10	Cox-2	0.865097	0.0186078
5	A5	11	Cox-2	0.879194	0.0157334
5	A5	12	Cox-2	0.89436	0.0139272
5	A5	13	Cox-2	0.911401	0.0139958
5	A5	14	Cox-2	0.930821	0.0164436
5	A5	15	Cox-2	0.941784	0.0104348
5	A5	16	Cox-2	0.952686	0.00436524
5	A5	17	Cox-2	0.964196	-0.00109712
5	A5	18	Cox-2	0.973905	-0.00836062
5	A5	19	Cox-2	0.983636	-0.0156008
5	A5	20	Cox-2	0.997363	-0.0188459
5	A5	21	Cox-2	1.0123	-0.0208829
5	A5	22	Cox-2	1.03095	-0.0192077
5	A5	23	Cox-2	1.05543	-0.0116948
5	A5	24	Cox-2	1.10413	0.0200327
5	A5	25	Cox-2	1.18351	0.0824431
5	A5	26	Cox-2	1.32194	0.203903
5	A5	27	Cox-2	1.54491	0.409899
5	A5	28	Cox-2	1.866	0.714011
5	A5	29	Cox-2	2.23825	1.0693
5	A5	30	Cox-2	2.57767	1.39174
5	A5	31	Cox-2	2.82341	1.6205
5	A5	32	Cox-2	2.97746	1.75758
5	A5	33	Cox-2	3.07358	1.83673
5	A5	34	Cox-2	3.13264	1.87882
5	A5	35	Cox-2	3.17413	1.90335
5	A5	36	Cox-2	3.20239	1.91463
5	A5	37	Cox-2	3.22311	1.91838
5	A5	38	Cox-2	3.23852	1.91682
5	A5	39	Cox-2	3.24694	1.90827
5	A5	40	Cox-2	3.2516	1.89595
6	A6	1	Cox-2	0.0556003	0.00204336
6	A6	2	Cox-2	0.0564946	0.00156108
6	A6	3	Cox-2	0.0556376	-0.000672514
6	A6	4	Cox-2	0.0563109	-0.00137578
6	A6	5	Cox-2	0.0614685	0.00240516
6	A6	6	Cox-2	0.0627614	0.00232148
6	A6	7	Cox-2	0.0628053	0.000988814
6	A6	8	Cox-2	0.0649919	0.00179879
6	A6	9	Cox-2	0.0660734	0.00150374
6	A6	10	Cox-2	0.0650505	-0.00089578
6	A6	11	Cox-2	0.0650312	-0.00229171
6	A6	12	Cox-2	0.0680266	-0.000672888
6	A6	13	Cox-2	0.0671289	-0.00294717
6	A6	14	Cox-2	0.0677554	-0.00369729
6	A6	15	Cox-2	0.0737667	0.00093743
6	A6	16	Cox-2	0.072678	-0.00152791
6	A6	17	Cox-2	0.0721506	-0.00343187
6	A6	18	Cox-2	0.0766963	-0.000262821
6	A6	19	Cox-2	0.0822476	0.00391194
6	A6	20	Cox-2	0.0836207	0.00390839
6	A6	21	Cox-2	0.0903555	0.00926664
6	A6	22	Cox-2	0.104272	0.0218064
6	A6	23	Cox-2	0.125086	0.0412439
6	A6	24	Cox-2	0.162335	0.0771162
6	A6	25	Cox-2	0.236981	0.150385
6	A6	26	Cox-2	0.369517	0.281545
6	A6	27	Cox-2	0.584966	0.495618
6	A6	28	Cox-2	0.897073	0.806348
6	A6	29	Cox-2	1.26821	1.1761
6	A6	30	Cox-2	1.6084	1.51493
6	A6	31	Cox-2	1.85798	1.76312
6	A6	32	Cox-2	2.01688	1.92065
6	A6	33	Cox-2	2.10988	2.01227
6	A6	34	Cox-2	2.17152	2.07254
6	A6	35	Cox-2	2.2109	2.11054
6	A6	36	Cox-2	2.23956	2.13783
6	A6	37	Cox-2	2.2539	2.15079
6	A6	38	Cox-2	2.26562	2.16113
6	A6	39	Cox-2	2.26624	2.16038
6	A6	40	Cox-2	2.26316	2.15592
7	A7	1	IL-6	0.414527	0.04063
7	A7	2	IL-6	0.411391	0.0398976
7	A7	3	IL-6	0.394288	0.0251972
7	A7	4	IL-6	0.384663	0.0179754
7	A7	5	IL-6	0.374955	0.0106709
7	A7	6	IL-6	0.363716	0.0018352
7	A7	7	IL-6	0.357973	-0.00150447
7	A7	8	IL-6	0.352417	-0.00465743
7	A7	9	IL-6	0.348811	-0.0058603
7	A7	10	IL-6	0.344128	-0.00813948
7	A7	11	IL-6	0.340825	-0.00903954
7	A7	12	IL-6	0.335575	-0.0118857
7	A7	13	IL-6	0.332805	-0.0122531
7	A7	14	IL-6	0.32963	-0.0130241
7	A7	15	IL-6	0.329429	-0.0108218
7	A7	16	IL-6	0.331551	-0.00629624
7	A7	17	IL-6	0.329014	-0.0064305
7	A7	18	IL-6	0.328082	-0.00495956
7	A7	19	IL-6	0.32722	-0.00341776
7	A7	20	IL-6	0.323771	-0.00446342
7	A7	21	IL-6	0.324159	-0.0016724
7	A7	22	IL-6	0.326656	0.00322804
7	A7	23	IL-6	0.327409	0.0063842
7	A7	24	IL-6	0.327623	0.00900121
7	A7	25	IL-6	0.328831	0.0126128
7	A7	26	IL-6	0.331336	0.0175208
7	A7	27	IL-6	0.334797	0.0233853
7	A7	28	IL-6	0.350936	0.0419275
7	A7	29	IL-6	0.375131	0.0685257
7	A7	30	IL-6	0.414897	0.110695
7	A7	31	IL-6	0.490715	0.188917
7	A7	32	IL-6	0.625998	0.326603
7	A7	33	IL-6	0.851813	0.554821
7	A7	34	IL-6	1.17031	0.87572
7	A7	35	IL-6	1.53668	1.2445
7	A7	36	IL-6	1.85779	1.56801
7	A7	37	IL-6	2.07719	1.78981
7	A7	38	IL-6	2.19652	1.91155
7	A7	39	IL-6	2.25704	1.97447
7	A7	40	IL-6	2.27236	1.99219
8	A8	1	IL-6	0.10456	0.00327617
8	A8	2	IL-6	0.10408	0.0026423
8	A8	3	IL-6	0.10427	0.00267821
8	A8	4	IL-6	0.104202	0.0024554
8	A8	5	IL-6	0.105741	0.00384032
8	A8	6	IL-6	0.103957	0.00190143
8	A8	7	IL-6	0.103502	0.00129207
8	A8	8	IL-6	0.105677	0.00331333
8	A8	9	IL-6	0.104745	0.00222677
8	A8	10	IL-6	0.100684	-0.00198935
8	A8	11	IL-6	0.0995579	-0.00326934
8	A8	12	IL-6	0.0998772	-0.00310446
8	A8	13	IL-6	0.0997949	-0.00334111
8	A8	14	IL-6	0.100334	-0.00295646
8	A8	15	IL-6	0.102569	-0.000875971
8	A8	16	IL-6	0.103398	-0.000200937
8	A8	17	IL-6	0.102173	-0.00158057
8	A8	18	IL-6	0.0980712	-0.00583669
8	A8	19	IL-6	0.0974789	-0.00658334
8	A8	20	IL-6	0.0993753	-0.00484139
8	A8	21	IL-6	0.101273	-0.00309784
8	A8	22	IL-6	0.102462	-0.00206389
8	A8	23	IL-6	0.10579	0.00111054
8	A8	24	IL-6	0.109415	0.00458051
8	A8	25	IL-6	0.110843	0.00585439
8	A8	26	IL-6	0.115631	0.0104884
8	A8	27	IL-6	0.118928	0.0136306
8	A8	28	IL-6	0.13238	0.0269284
8	A8	29	IL-6	0.15738	0.0517743
8	A8	30	IL-6	0.201861	0.0961009
8	A8	31	IL-6	0.284387	0.178472
8	A8	32	IL-6	0.427176	0.321106
8	A8	33	IL-6	0.658903	0.552679
8	A8	34	IL-6	0.979988	0.87361
8	A8	35	IL-6	1.33247	1.22594
8	A8	36	IL-6	1.62993	1.52324
8	A8	37	IL-6	1.82374	1.7169
8	A8	38	IL-6	1.91987	1.81288
8	A8	39	IL-6	1.95867	1.85152
8	A8	40	IL-6	1.9615	1.8542
9	A9	1	TNF-a	0.0734681	-0.0010264
9	A9	2	TNF-a	0.0738833	-0.00116088
9	A9	3	TNF-a	0.0758262	0.000232398
9	A9	4	TNF-a	0.0780212	0.0018778
9	A9	5	TNF-a	0.0748956	-0.00179743
9	A9	6	TNF-a	0.07452	-0.00272258
9	A9	7	TNF-a	0.0776452	-0.000147026
9	A9	8	TNF-a	0.0796075	0.00126567
9	A9	9	TNF-a	0.0813994	0.00250792
9	A9	10	TNF-a	0.0808846	0.0014435
9	A9	11	TNF-a	0.080218	0.000227295
9	A9	12	TNF-a	0.0800364	-0.000503844
9	A9	13	TNF-a	0.0797897	-0.00130015
9	A9	14	TNF-a	0.0793736	-0.00226587
9	A9	15	TNF-a	0.0803183	-0.00187084
9	A9	16	TNF-a	0.083398	0.00065924
9	A9	17	TNF-a	0.0856823	0.00239392
9	A9	18	TNF-a	0.0956149	0.0117769
9	A9	19	TNF-a	0.106914	0.0225266
9	A9	20	TNF-a	0.127556	0.0426184
9	A9	21	TNF-a	0.170966	0.0854791
9	A9	22	TNF-a	0.24366	0.157624
9	A9	23	TNF-a	0.374492	0.287906
9	A9	24	TNF-a	0.576164	0.489029
9	A9	25	TNF-a	0.833948	0.746263
9	A9	26	TNF-a	1.11284	1.02461
9	A9	27	TNF-a	1.35774	1.26896
9	A9	28	TNF-a	1.54562	1.45628
9	A9	29	TNF-a	1.67453	1.58465
9	A9	30	TNF-a	1.76857	1.67814
9	A9	31	TNF-a	1.83291	1.74193
9	A9	32	TNF-a	1.87329	1.78176
9	A9	33	TNF-a	1.90308	1.811
9	A9	34	TNF-a	1.92384	1.8312
9	A9	35	TNF-a	1.92884	1.83566
9	A9	36	TNF-a	1.92872	1.83499
9	A9	37	TNF-a	1.93244	1.83816
9	A9	38	TNF-a	1.94138	1.84655
9	A9	39	TNF-a	1.94846	1.85308
9	A9	40	TNF-a	1.94668	1.85075
10	A10	1	TNF-a	1.10511	-0.10422
10	A10	2	TNF-a	1.15102	-0.111848
10	A10	3	TNF-a	1.25259	-0.0638097
10	A10	4	TNF-a	1.33554	-0.0344042
10	A10	5	TNF-a	1.41427	-0.00920728
10	A10	6	TNF-a	1.48389	0.00686762
10	A10	7	TNF-a	1.55207	0.0215106
10	A10	8	TNF-a	1.61877	0.0346776
10	A10	9	TNF-a	1.66944	0.0318054
10	A10	10	TNF-a	1.71403	0.0228547
10	A10	11	TNF-a	1.7665	0.0217925
10	A10	12	TNF-a	1.82317	0.0249265
10	A10	13	TNF-a	1.86902	0.0172291
10	A10	14	TNF-a	1.91439	0.00906922
10	A10	15	TNF-a	1.95731	-0.00155304
10	A10	16	TNF-a	2.00449	-0.00791249
10	A10	17	TNF-a	2.05179	-0.0141538
10	A10	18	TNF-a	2.0935	-0.0259753
10	A10	19	TNF-a	2.1393	-0.0337175
10	A10	20	TNF-a	2.19606	-0.0304905
10	A10	21	TNF-a	2.27346	-0.00663716
10	A10	22	TNF-a	2.37631	0.0426776
10	A10	23	TNF-a	2.53008	0.142911
10	A10	24	TNF-a	2.75452	0.313808
10	A10	25	TNF-a	3.02684	0.532597
10	A10	26	TNF-a	3.32088	0.773096
10	A10	27	TNF-a	3.59212	0.990798
10	A10	28	TNF-a	3.80141	1.14655
10	A10	29	TNF-a	3.95272	1.24433
10	A10	30	TNF-a	4.06304	1.3011
10	A10	31	TNF-a	4.14864	1.33317
10	A10	32	TNF-a	4.21349	1.34448
10	A10	33	TNF-a	4.25573	1.33318
10	A10	34	TNF-a	4.29222	1.31612
10	A10	35	TNF-a	4.32419	1.29456
10	A10	36	TNF-a	4.34801	1.26484
10	A10	37	TNF-a	4.36673	1.23003
10	A10	38	TNF-a	4.38407	1.19382
10	A10	39	TNF-a	4.4027	1.15892
10	A10	40	TNF-a	4.4155	1.11818
11	A11	1
11	A11	2
11	A11	3
11	A11	4
11	A11	5
11	A11	6
11	A11	7
11	A11	8
11	A11	9
11	A11	10
11	A11	11
11	A11	12
11	A11	13
11	A11	14
11	A11	15
11	A11	16
11	A11	17
11	A11	18
11	A11	19
11	A11	20
11	A11	21
11	A11	22
11	A11	23
11	A11	24
11	A11	25
11	A11	26
11	A11	27
11	A11	28
11	A11	29
11	A11	30
11	A11	31
11	A11	32
11	A11	33
11	A11	34
11	A11	35
11	A11	36
11	A11	37
11	A11	38
11	A11	39
11	A11	40
12	A12	1
12	A12	2
12	A12	3
12	A12	4
12	A12	5
12	A12	6
12	A12	7
12	A12	8
12	A12	9
12	A12	10
12	A12	11
12	A12	12
12	A12	13
12	A12	14
12	A12	15
12	A12	16
12	A12	17
12	A12	18
12	A12	19
12	A12	20
12	A12	21
12	A12	22
12	A12	23
12	A12	24
12	A12	25
12	A12	26
12	A12	27
12	A12	28
12	A12	29
12	A12	30
12	A12	31
12	A12	32
12	A12	33
12	A12	34
12	A12	35
12	A12	36
12	A12	37
12	A12	38
12	A12	39
12	A12	40
13	B1	1	Actin	0.339059	0.0130859
13	B1	2	Actin	0.341444	0.00559737
13	B1	3	Actin	0.347649	0.00192759
13	B1	4	Actin	0.355896	0.000299938
13	B1	5	Actin	0.362607	-0.00286293
13	B1	6	Actin	0.376121	0.000776292
13	B1	7	Actin	0.38464	-0.000578912
13	B1	8	Actin	0.393573	-0.0015201
13	B1	9	Actin	0.405661	0.000693612
13	B1	10	Actin	0.416107	0.0012645
13	B1	11	Actin	0.432157	0.00744088
13	B1	12	Actin	0.459315	0.024724
13	B1	13	Actin	0.514482	0.0700165
13	B1	14	Actin	0.594401	0.140061
13	B1	15	Actin	0.725727	0.261514
13	B1	16	Actin	0.943517	0.469429
13	B1	17	Actin	1.24098	0.757014
13	B1	18	Actin	1.57323	1.07939
13	B1	19	Actin	1.86709	1.36338
13	B1	20	Actin	2.07835	1.56476
13	B1	21	Actin	2.21351	1.69005
13	B1	22	Actin	2.28914	1.75581
13	B1	23	Actin	2.34527	1.80206
13	B1	24	Actin	2.38534	1.83225
13	B1	25	Actin	2.42362	1.86066
13	B1	26	Actin	2.45335	1.88052
13	B1	27	Actin	2.47207	1.88936
13	B1	28	Actin	2.4806	1.88802
13	B1	29	Actin	2.49312	1.89067
13	B1	30	Actin	2.50781	1.89548
13	B1	31	Actin	2.51547	1.89326
13	B1	32	Actin	2.52783	1.89575
13	B1	33	Actin	2.52798	1.88603
13	B1	34	Actin	2.52307	1.87125
13	B1	35	Actin	2.52679	1.86509
13	B1	36	Actin	2.53378	1.86221
13	B1	37	Actin	2.53078	1.84933
13	B1	38	Actin	2.53286	1.84153
13	B1	39	Actin	2.53836	1.83716
13	B1	40	Actin	2.53405	1.82298
14	B2	1	Actin	0.128463	-0.00346115
14	B2	2	Actin	0.127864	-0.00252632
14	B2	3	Actin	0.128399	-0.000457042
14	B2	4	Actin	0.127814	0.000492477
14	B2	5	Actin	0.126597	0.000809024
14	B2	6	Actin	0.123966	-0.000288392
14	B2	7	Actin	0.121185	-0.00153498
14	B2	8	Actin	0.122165	0.000978918
14	B2	9	Actin	0.128312	0.00866051
14	B2	10	Actin	0.133414	0.0152964
14	B2	11	Actin	0.146375	0.0297915
14	B2	12	Actin	0.167472	0.052422
14	B2	13	Actin	0.19976	0.0862437
14	B2	14	Actin	0.270279	0.158297
14	B2	15	Actin	0.396397	0.285949
14	B2	16	Actin	0.595358	0.486444
14	B2	17	Actin	0.873939	0.766559
14	B2	18	Actin	1.17364	1.0678
14	B2	19	Actin	1.44737	1.34305
14	B2	20	Actin	1.64134	1.53856
14	B2	21	Actin	1.76949	1.66824
14	B2	22	Actin	1.84893	1.74922
14	B2	23	Actin	1.90651	1.80834
14	B2	24	Actin	1.94876	1.85211
14	B2	25	Actin	1.97591	1.88081
14	B2	26	Actin	1.99964	1.90607
14	B2	27	Actin	2.01584	1.9238
14	B2	28	Actin	2.02507	1.93457
14	B2	29	Actin	2.03965	1.95068
14	B2	30	Actin	2.04886	1.96143
14	B2	31	Actin	2.05513	1.96923
14	B2	32	Actin	2.0594	1.97503
14	B2	33	Actin	2.06092	1.97808
14	B2	34	Actin	2.06409	1.98278
14	B2	35	Actin	2.0682	1.98843
14	B2	36	Actin	2.06872	1.99049
14	B2	37	Actin	2.06453	1.98783
14	B2	38	Actin	2.06785	1.99269
14	B2	39	Actin	2.07103	1.9974
14	B2	40	Actin	2.07109	1.99899
15	B3	1	Inos	0.0527052	0.00795462
15	B3	2	Inos	0.0530084	0.00717717
15	B3	3	Inos	0.0524133	0.00550138
15	B3	4	Inos	0.0511115	0.00311891
15	B3	5	Inos	0.0498269	0.000753581
15	B3	6	Inos	0.0470386	-0.00311545
15	B3	7	Inos	0.0470666	-0.00416811
15	B3	8	Inos	0.0496589	-0.00265659
15	B3	9	Inos	0.0508915	-0.00250461
15	B3	10	Inos	0.0544232	-5.36876e-05
15	B3	11	Inos	0.0556967	0.000139093
15	B3	12	Inos	0.056671	3.26927e-05
15	B3	13	Inos	0.0569001	-0.000818841
15	B3	14	Inos	0.0574787	-0.00132101
15	B3	15	Inos	0.0591212	-0.000759178
15	B3	16	Inos	0.0623849	0.00142378
15	B3	17	Inos	0.0664698	0.00442805
15	B3	18	Inos	0.0734083	0.0102859
15	B3	19	Inos	0.0894199	0.0252167
15	B3	20	Inos	0.123728	0.0584441
15	B3	21	Inos	0.187342	0.120977
15	B3	22	Inos	0.303919	0.236474
15	B3	23	Inos	0.494802	0.426276
15	B3	24	Inos	0.761029	0.691423
15	B3	25	Inos	1.08919	1.0185
15	B3	26	Inos	1.41011	1.33834
15	B3	27	Inos	1.66842	1.59557
15	B3	28	Inos	1.84355	1.76962
15	B3	29	Inos	1.95793	1.88292
15	B3	30	Inos	2.0334	1.95731
15	B3	31	Inos	2.08721	2.01004
15	B3	32	Inos	2.12198	2.04373
15	B3	33	Inos	2.14851	2.06917
15	B3	34	Inos	2.16813	2.08772
15	B3	35	Inos	2.17628	2.09478
15	B3	36	Inos	2.18162	2.09904
15	B3	37	Inos	2.18573	2.10207
15	B3	38	Inos	2.19157	2.10683
15	B3	39	Inos	2.19106	2.10524
15	B3	40	Inos	2.18175	2.09485
16	B4	1	Inos	0.0628018	0.00193694
16	B4	2	Inos	0.065146	0.00262902
16	B4	3	Inos	0.0670534	0.00288425
16	B4	4	Inos	0.0666566	0.000835265
16	B4	5	Inos	0.0662973	-0.0011762
16	B4	6	Inos	0.0675856	-0.00154009
16	B4	7	Inos	0.070659	-0.00011893
16	B4	8	Inos	0.0739882	0.00155811
16	B4	9	Inos	0.0750997	0.00101746
16	B4	10	Inos	0.0749393	-0.000795143
16	B4	11	Inos	0.0764872	-0.000899426
16	B4	12	Inos	0.0773887	-0.00165014
16	B4	13	Inos	0.0778031	-0.00288785
16	B4	14	Inos	0.0801803	-0.00216283
16	B4	15	Inos	0.0816739	-0.00232147
16	B4	16	Inos	0.0863877	0.000740185
16	B4	17	Inos	0.0938165	0.00651681
16	B4	18	Inos	0.0989091	0.00995728
16	B4	19	Inos	0.117501	0.0268967
16	B4	20	Inos	0.15262	0.0603636
16	B4	21	Inos	0.214898	0.12099
16	B4	22	Inos	0.325615	0.230054
16	B4	23	Inos	0.511377	0.414164
16	B4	24	Inos	0.784234	0.685369
16	B4	25	Inos	1.11067	1.01015
16	B4	26	Inos	1.42511	1.32294
16	B4	27	Inos	1.68467	1.58085
16	B4	28	Inos	1.8604	1.75492
16	B4	29	Inos	1.97359	1.86647
16	B4	30	Inos	2.04977	1.94099
16	B4	31	Inos	2.10123	1.9908
16	B4	32	Inos	2.14064	2.02856
16	B4	33	Inos	2.17094	2.0572
16	B4	34	Inos	2.18628	2.07089
16	B4	35	Inos	2.2016	2.08456
16	B4	36	Inos	2.21745	2.09876
16	B4	37	Inos	2.21836	2.09801
16	B4	38	Inos	2.21929	2.0973
16	B4	39	Inos	2.22769	2.10404
16	B4	40	Inos	2.2257	2.1004
17	B5	1	Cox-2	0.361448	-0.0140109
17	B5	2	Cox-2	0.368153	-0.0126998
17	B5	3	Cox-2	0.382621	-0.0036269
17	B5	4	Cox-2	0.389959	-0.00168352
17	B5	5	Cox-2	0.40003	0.00299226
17	B5	6	Cox-2	0.404184	0.00175228
17	B5	7	Cox-2	0.411432	0.00360473
17	B5	8	Cox-2	0.415326	0.00210472
17	B5	9	Cox-2	0.416266	-0.00234985
17	B5	10	Cox-2	0.422119	-0.00189215
17	B5	11	Cox-2	0.428448	-0.000957871
17	B5	12	Cox-2	0.434857	5.63053e-05
17	B5	13	Cox-2	0.446628	0.00643243
17	B5	14	Cox-2	0.474029	0.0284387
17	B5	15	Cox-2	0.524244	0.073259
17	B5	16	Cox-2	0.609817	0.153438
17	B5	17	Cox-2	0.761479	0.299705
17	B5	18	Cox-2	1.00174	0.534576
17	B5	19	Cox-2	1.33455	0.86199
17	B5	20	Cox-2	1.7101	1.23214
17	B5	21	Cox-2	2.04318	1.55983
17	B5	22	Cox-2	2.26974	1.78099
17	B5	23	Cox-2	2.41038	1.91624
17	B5	24	Cox-2	2.48988	1.99034
17	B5	25	Cox-2	2.53807	2.03314
17	B5	26	Cox-2	2.5783	2.06797
17	B5	27	Cox-2	2.60504	2.08932
17	B5	28	Cox-2	2.62826	2.10714
17	B5	29	Cox-2	2.63654	2.11003
17	B5	30	Cox-2	2.64244	2.11054
17	B5	31	Cox-2	2.64593	2.10863
17	B5	32	Cox-2	2.64782	2.10512
17	B5	33	Cox-2	2.64679	2.0987
17	B5	34	Cox-2	2.64804	2.09456
17	B5	35	Cox-2	2.6479	2.08902
17	B5	36	Cox-2	2.6438	2.07952
17	B5	37	Cox-2	2.64216	2.07249
17	B5	38	Cox-2	2.6448	2.06974
17	B5	39	Cox-2	2.64628	2.06582
17	B5	40	Cox-2	2.64106	2.05521
18	B6	1	Cox-2	0.0757419	0.00414279
18	B6	2	Cox-2	0.0763978	0.00198255
18	B6	3	Cox-2	0.0776484	0.000417003
18	B6	4	Cox-2	0.0814049	0.00135738
18	B6	5	Cox-2	0.083682	0.00081832
18	B6	6	Cox-2	0.0844609	-0.00121886
18	B6	7	Cox-2	0.0869852	-0.00151072
18	B6	8	Cox-2	0.0902495	-0.0010625
18	B6	9	Cox-2	0.0924918	-0.0016364
18	B6	10	Cox-2	0.0977941	0.000849857
18	B6	11	Cox-2	0.101746	0.00198591
18	B6	12	Cox-2	0.107422	0.00484538
18	B6	13	Cox-2	0.118773	0.0133808
18	B6	14	Cox-2	0.146329	0.0381202
18	B6	15	Cox-2	0.189083	0.0780577
18	B6	16	Cox-2	0.268692	0.154851
18	B6	17	Cox-2	0.413171	0.296514
18	B6	18	Cox-2	0.639801	0.520328
18	B6	19	Cox-2	0.963087	0.840798
18	B6	20	Cox-2	1.32911	1.204
18	B6	21	Cox-2	1.65938	1.53145
18	B6	22	Cox-2	1.90532	1.77458
18	B6	23	Cox-2	2.06032	1.92677
18	B6	24	Cox-2	2.14921	2.01284
18	B6	25	Cox-2	2.20581	2.06662
18	B6	26	Cox-2	2.24324	2.10124
18	B6	27	Cox-2	2.26819	2.12337
18	B6	28	Cox-2	2.28809	2.14046
18	B6	29	Cox-2	2.30354	2.15309
18	B6	30	Cox-2	2.30994	2.15667
18	B6	31	Cox-2	2.31535	2.15926
18	B6	32	Cox-2	2.31879	2.15989
18	B6	33	Cox-2	2.3188	2.15708
18	B6	34	Cox-2	2.31762	2.15309
18	B6	35	Cox-2	2.32429	2.15695
18	B6	36	Cox-2	2.32552	2.15536
18	B6	37	Cox-2	2.3234	2.15042
18	B6	38	Cox-2	2.32365	2.14785
18	B6	39	Cox-2	2.32804	2.14943
18	B6	40	Cox-2	2.3338	2.15237
19	B7	1	IL-6	0.0266934	-0.00182436
19	B7	2	IL-6	0.0270396	-0.00271462
19	B7	3	IL-6	0.0318336	0.00084288
19	B7	4	IL-6	0.0326379	0.000410741
19	B7	5	IL-6	0.0324615	-0.00100222
19	B7	6	IL-6	0.0335075	-0.00119267
19	B7	7	IL-6	0.036891	0.000954363
19	B7	8	IL-6	0.0391678	0.00199464
19	B7	9	IL-6	0.0389854	0.000575788
19	B7	10	IL-6	0.0387026	-0.000943522
19	B7	11	IL-6	0.0396246	-0.00125795
19	B7	12	IL-6	0.0397497	-0.00236932
19	B7	13	IL-6	0.0424257	-0.000929844
19	B7	14	IL-6	0.0443805	-0.000211569
19	B7	15	IL-6	0.0489572	0.00312868
19	B7	16	IL-6	0.0557427	0.00867767
19	B7	17	IL-6	0.0686986	0.0203971
19	B7	18	IL-6	0.0768893	0.0273514
19	B7	19	IL-6	0.113674	0.0628992
19	B7	20	IL-6	0.17732	0.125309
19	B7	21	IL-6	0.279786	0.226539
19	B7	22	IL-6	0.461793	0.407309
19	B7	23	IL-6	0.740603	0.684883
19	B7	24	IL-6	1.09465	1.03769
19	B7	25	IL-6	1.44722	1.38903
19	B7	26	IL-6	1.73397	1.67454
19	B7	27	IL-6	1.9113	1.85064
19	B7	28	IL-6	2.00741	1.94551
19	B7	29	IL-6	2.07241	2.00927
19	B7	30	IL-6	2.10636	2.04198
19	B7	31	IL-6	2.12195	2.05634
19	B7	32	IL-6	2.13031	2.06346
19	B7	33	IL-6	2.12937	2.06128
19	B7	34	IL-6	2.12456	2.05524
19	B7	35	IL-6	2.12657	2.05601
19	B7	36	IL-6	2.13446	2.06266
19	B7	37	IL-6	2.13625	2.06322
19	B7	38	IL-6	2.13398	2.05971
19	B7	39	IL-6	2.12706	2.05155
19	B7	40	IL-6	2.1269	2.05016
20	B8	1	IL-6	0.0399552	0.00341206
20	B8	2	IL-6	0.0404177	0.00321949
20	B8	3	IL-6	0.0395724	0.00171907
20	B8	4	IL-6	0.0398539	0.00134546
20	B8	5	IL-6	0.0419774	0.00281378
20	B8	6	IL-6	0.038361	-0.00145771
20	B8	7	IL-6	0.0375653	-0.0029085
20	B8	8	IL-6	0.0386092	-0.00251968
20	B8	9	IL-6	0.0392594	-0.00252461
20	B8	10	IL-6	0.0419983	-0.000440832
20	B8	11	IL-6	0.044317	0.0012228
20	B8	12	IL-6	0.0448977	0.00114832
20	B8	13	IL-6	0.0444242	1.978e-05
20	B8	14	IL-6	0.0444941	-0.000565461
20	B8	15	IL-6	0.0478623	0.00214758
20	B8	16	IL-6	0.0564011	0.0100313
20	B8	17	IL-6	0.0636982	0.0166733
20	B8	18	IL-6	0.0770639	0.0293839
20	B8	19	IL-6	0.110302	0.061967
20	B8	20	IL-6	0.174471	0.12548
20	B8	21	IL-6	0.289766	0.24012
20	B8	22	IL-6	0.482529	0.432229
20	B8	23	IL-6	0.773561	0.722606
20	B8	24	IL-6	1.13681	1.0852
20	B8	25	IL-6	1.48704	1.43477
20	B8	26	IL-6	1.75675	1.70383
20	B8	27	IL-6	1.93446	1.88089
20	B8	28	IL-6	2.03067	1.97644
20	B8	29	IL-6	2.08892	2.03404
20	B8	30	IL-6	2.12418	2.06864
20	B8	31	IL-6	2.14523	2.08903
20	B8	32	IL-6	2.15885	2.102
20	B8	33	IL-6	2.15527	2.09776
20	B8	34	IL-6	2.15707	2.09891
20	B8	35	IL-6	2.15522	2.0964
20	B8	36	IL-6	2.15685	2.09738
20	B8	37	IL-6	2.15926	2.09914
20	B8	38	IL-6	2.16136	2.10057
20	B8	39	IL-6	2.16139	2.09995
20	B8	40	IL-6	2.15222	2.09013
21	B9	1	TNF-a	0.11302	-0.00118636
21	B9	2	TNF-a	0.112838	-0.00132318
21	B9	3	TNF-a	0.116253	0.00213546
21	B9	4	TNF-a	0.1167	0.00262684
21	B9	5	TNF-a	0.117442	0.00341386
21	B9	6	TNF-a	0.116818	0.00283452
21	B9	7	TNF-a	0.114525	0.000585447
21	B9	8	TNF-a	0.108223	-0.00567189
21	B9	9	TNF-a	0.105662	-0.00818817
21	B9	10	TNF-a	0.106415	-0.00739099
21	B9	11	TNF-a	0.11148	-0.00228205
21	B9	12	TNF-a	0.11466	0.000943132
21	B9	13	TNF-a	0.115911	0.00223853
21	B9	14	TNF-a	0.122384	0.00875531
21	B9	15	TNF-a	0.128006	0.0144216
21	B9	16	TNF-a	0.141845	0.0283052
21	B9	17	TNF-a	0.168738	0.0552427
21	B9	18	TNF-a	0.213047	0.0995967
21	B9	19	TNF-a	0.301463	0.188057
21	B9	20	TNF-a	0.448634	0.335273
21	B9	21	TNF-a	0.667941	0.554624
21	B9	22	TNF-a	0.936683	0.82341
21	B9	23	TNF-a	1.20497	1.09174
21	B9	24	TNF-a	1.43026	1.31708
21	B9	25	TNF-a	1.59644	1.4833
21	B9	26	TNF-a	1.70573	1.59264
21	B9	27	TNF-a	1.78465	1.6716
21	B9	28	TNF-a	1.83851	1.72551
21	B9	29	TNF-a	1.88164	1.76868
21	B9	30	TNF-a	1.91058	1.79766
21	B9	31	TNF-a	1.92391	1.81103
21	B9	32	TNF-a	1.93517	1.82234
21	B9	33	TNF-a	1.94006	1.82728
21	B9	34	TNF-a	1.93412	1.82138
21	B9	35	TNF-a	1.93442	1.82173
21	B9	36	TNF-a	1.94613	1.83348
21	B9	37	TNF-a	1.95127	1.83866
21	B9	38	TNF-a	1.96035	1.84779
21	B9	39	TNF-a	1.9681	1.85558
21	B9	40	TNF-a	1.98358	1.87111
22	B10	1	TNF-a	0.125322	-0.00480149
22	B10	2	TNF-a	0.129123	-0.00163849
22	B10	3	TNF-a	0.132855	0.00145486
22	B10	4	TNF-a	0.132831	0.000792211
22	B10	5	TNF-a	0.133272	0.000594213
22	B10	6	TNF-a	0.134398	0.00108162
22	B10	7	TNF-a	0.134247	0.00029232
22	B10	8	TNF-a	0.130837	-0.00375642
22	B10	9	TNF-a	0.130562	-0.0046699
22	B10	10	TNF-a	0.135525	-0.000345244
22	B10	11	TNF-a	0.138998	0.00248938
22	B10	12	TNF-a	0.137472	0.000324791
22	B10	13	TNF-a	0.136965	-0.000821427
22	B10	14	TNF-a	0.140988	0.00256359
22	B10	15	TNF-a	0.148898	0.00983435
22	B10	16	TNF-a	0.161538	0.0218365
22	B10	17	TNF-a	0.186059	0.0457188
22	B10	18	TNF-a	0.23223	0.0912515
22	B10	19	TNF-a	0.310417	0.168799
22	B10	20	TNF-a	0.446125	0.303869
22	B10	21	TNF-a	0.648595	0.5057
22	B10	22	TNF-a	0.897469	0.753936
22	B10	23	TNF-a	1.15289	1.00871
22	B10	24	TNF-a	1.3701	1.22529
22	B10	25	TNF-a	1.53193	1.38648
22	B10	26	TNF-a	1.64858	1.5025
22	B10	27	TNF-a	1.72731	1.58059
22	B10	28	TNF-a	1.78556	1.63819
22	B10	29	TNF-a	1.82604	1.67803
22	B10	30	TNF-a	1.85047	1.70183
22	B10	31	TNF-a	1.86352	1.71424
22	B10	32	TNF-a	1.86938	1.71946
22	B10	33	TNF-a	1.87283	1.72227
22	B10	34	TNF-a	1.87645	1.72526
22	B10	35	TNF-a	1.87835	1.72652
22	B10	36	TNF-a	1.88361	1.73113
22	B10	37	TNF-a	1.89045	1.73734
22	B10	38	TNF-a	1.89831	1.74456
22	B10	39	TNF-a	1.90029	1.7459
22	B10	40	TNF-a	1.90284	1.74781
23	B11	1
23	B11	2
23	B11	3
23	B11	4
23	B11	5
23	B11	6
23	B11	7
23	B11	8
23	B11	9
23	B11	10
23	B11	11
23	B11	12
23	B11	13
23	B11	14
23	B11	15
23	B11	16
23	B11	17
23	B11	18
23	B11	19
23	B11	20
23	B11	21
23	B11	22
23	B11	23
23	B11	24
23	B11	25
23	B11	26
23	B11	27
23	B11	28
23	B11	29
23	B11	30
23	B11	31
23	B11	32
23	B11	33
23	B11	34
23	B11	35
23	B11	36
23	B11	37
23	B11	38
23	B11	39
23	B11	40
24	B12	1
24	B12	2
24	B12	3
24	B12	4
24	B12	5
24	B12	6
24	B12	7
24	B12	8
24	B12	9
24	B12	10
24	B12	11
24	B12	12
24	B12	13
24	B12	14
24	B12	15
24	B12	16
24	B12	17
24	B12	18
24	B12	19
24	B12	20
24	B12	21
24	B12	22
24	B12	23
24	B12	24
24	B12	25
24	B12	26
24	B12	27
24	B12	28
24	B12	29
24	B12	30
24	B12	31
24	B12	32
24	B12	33
24	B12	34
24	B12	35
24	B12	36
24	B12	37
24	B12	38
24	B12	39
24	B12	40
25	C1	1	Actin	0.226	-0.00386177
25	C1	2	Actin	0.231222	-0.00322919
25	C1	3	Actin	0.237681	-0.00135941
25	C1	4	Actin	0.244243	0.000613638
25	C1	5	Actin	0.249362	0.00114293
25	C1	6	Actin	0.253182	0.000374021
25	C1	7	Actin	0.257563	0.000165677
25	C1	8	Actin	0.26105	-0.000936855
25	C1	9	Actin	0.269383	0.00280704
25	C1	10	Actin	0.283892	0.0127269
25	C1	11	Actin	0.298925	0.0231706
25	C1	12	Actin	0.312792	0.0324478
25	C1	13	Actin	0.350168	0.0652345
25	C1	14	Actin	0.420512	0.13099
25	C1	15	Actin	0.538843	0.244731
25	C1	16	Actin	0.740314	0.441613
25	C1	17	Actin	1.02036	0.717071
25	C1	18	Actin	1.34776	1.03988
25	C1	19	Actin	1.65603	1.34356
25	C1	20	Actin	1.88078	1.56372
25	C1	21	Actin	2.02326	1.70161
25	C1	22	Actin	2.11175	1.78551
25	C1	23	Actin	2.17474	1.84391
25	C1	24	Actin	2.2157	1.88029
25	C1	25	Actin	2.24443	1.90443
25	C1	26	Actin	2.26781	1.92322
25	C1	27	Actin	2.29037	1.94119
25	C1	28	Actin	2.30695	1.95318
25	C1	29	Actin	2.31533	1.95697
25	C1	30	Actin	2.31921	1.95625
25	C1	31	Actin	2.3267	1.95916
25	C1	32	Actin	2.33004	1.95791
25	C1	33	Actin	2.32747	1.95075
25	C1	34	Actin	2.33598	1.95467
25	C1	35	Actin	2.33512	1.94922
25	C1	36	Actin	2.32795	1.93746
25	C1	37	Actin	2.32649	1.93142
25	C1	38	Actin	2.32802	1.92835
25	C1	39	Actin	2.33142	1.92717
25	C1	40	Actin	2.33053	1.92169
26	C2	1	Actin	0.137867	-0.00206574
26	C2	2	Actin	0.13799	-0.00251126
26	C2	3	Actin	0.141942	0.000872228
26	C2	4	Actin	0.141371	-0.000267562
26	C2	5	Actin	0.141132	-0.00107498
26	C2	6	Actin	0.143001	0.000225039
26	C2	7	Actin	0.143294	-5.00961e-05
26	C2	8	Actin	0.143742	-0.000170558
26	C2	9	Actin	0.144947	0.00046593
26	C2	10	Actin	0.150226	0.00517611
26	C2	11	Actin	0.157788	0.0121696
26	C2	12	Actin	0.177387	0.0311995
26	C2	13	Actin	0.213147	0.0663909
26	C2	14	Actin	0.284226	0.136901
26	C2	15	Actin	0.407753	0.25986
26	C2	16	Actin	0.60649	0.458029
26	C2	17	Actin	0.890583	0.741553
26	C2	18	Actin	1.22209	1.07249
26	C2	19	Actin	1.52618	1.37601
26	C2	20	Actin	1.7401	1.58936
26	C2	21	Actin	1.87476	1.72346
26	C2	22	Actin	1.95343	1.80156
26	C2	23	Actin	2.00736	1.85492
26	C2	24	Actin	2.05306	1.90005
26	C2	25	Actin	2.08182	1.92824
26	C2	26	Actin	2.10302	1.94888
26	C2	27	Actin	2.1232	1.96848
26	C2	28	Actin	2.13364	1.97835
26	C2	29	Actin	2.14013	1.98428
26	C2	30	Actin	2.14549	1.98907
26	C2	31	Actin	2.15205	1.99506
26	C2	32	Actin	2.15756	2.00001
26	C2	33	Actin	2.16252	2.0044
26	C2	34	Actin	2.16593	2.00723
26	C2	35	Actin	2.16312	2.00385
26	C2	36	Actin	2.16192	2.00208
26	C2	37	Actin	2.16348	2.00308
26	C2	38	Actin	2.16442	2.00345
26	C2	39	Actin	2.16365	2.00211
26	C2	40	Actin	2.16535	2.00325
27	C3	1	Inos	0.0393036	-0.00109186
27	C3	2	Inos	0.0392138	-0.00141842
27	C3	3	Inos	0.0394742	-0.00139475
27	C3	4	Inos	0.0408961	-0.000209593
27	C3	5	Inos	0.0412884	-5.4079e-05
27	C3	6	Inos	0.0422403	0.00066104
27	C3	7	Inos	0.0424163	0.000600342
27	C3	8	Inos	0.042342	0.00028933
27	C3	9	Inos	0.0430405	0.000751018
27	C3	10	Inos	0.0426166	9.04104e-05
27	C3	11	Inos	0.0424812	-0.000281752
27	C3	12	Inos	0.0432634	0.000263707
27	C3	13	Inos	0.0434713	0.000234833
27	C3	14	Inos	0.0443273	0.000854127
27	C3	15	Inos	0.0427651	-0.000944844
27	C3	16	Inos	0.0430869	-0.000859794
27	C3	17	Inos	0.0493073	0.00512384
27	C3	18	Inos	0.0611834	0.0167632
27	C3	19	Inos	0.0762965	0.0316396
27	C3	20	Inos	0.100759	0.0558653
27	C3	21	Inos	0.154798	0.109667
27	C3	22	Inos	0.249557	0.20419
27	C3	23	Inos	0.410971	0.365367
27	C3	24	Inos	0.654213	0.608373
27	C3	25	Inos	0.959192	0.913115
27	C3	26	Inos	1.27071	1.22439
27	C3	27	Inos	1.5274	1.48085
27	C3	28	Inos	1.70554	1.65875
27	C3	29	Inos	1.82114	1.77412
27	C3	30	Inos	1.89014	1.84288
27	C3	31	Inos	1.94292	1.89542
27	C3	32	Inos	1.9791	1.93136
27	C3	33	Inos	1.99839	1.95042
27	C3	34	Inos	2.00948	1.96127
27	C3	35	Inos	2.0135	1.96506
27	C3	36	Inos	2.01497	1.96629
27	C3	37	Inos	2.01731	1.96839
27	C3	38	Inos	2.01794	1.96879
27	C3	39	Inos	2.01775	1.96836
27	C3	40	Inos	2.01358	1.96395
28	C4	1	Inos	1.35902	-0.127629
28	C4	2	Inos	1.40885	-0.126345
28	C4	3	Inos	1.50887	-0.0748661
28	C4	4	Inos	1.59053	-0.0417513
28	C4	5	Inos	1.66742	-0.0134094
28	C4	6	Inos	1.73216	0.00278936
28	C4	7	Inos	1.79827	0.0203495
28	C4	8	Inos	1.85987	0.0334013
28	C4	9	Inos	1.9183	0.0432873
28	C4	10	Inos	1.96877	0.0452153
28	C4	11	Inos	2.01501	0.0429119
28	C4	12	Inos	2.05031	0.0296651
28	C4	13	Inos	2.08547	0.0162817
28	C4	14	Inos	2.12216	0.00443016
28	C4	15	Inos	2.15825	-0.00803319
28	C4	16	Inos	2.20167	-0.0131537
28	C4	17	Inos	2.24005	-0.0233158
28	C4	18	Inos	2.28353	-0.0283892
28	C4	19	Inos	2.32505	-0.035413
28	C4	20	Inos	2.37003	-0.0389755
28	C4	21	Inos	2.44015	-0.0173984
28	C4	22	Inos	2.55087	0.0447736
28	C4	23	Inos	2.72029	0.165656
28	C4	24	Inos	2.96444	0.361257
28	C4	25	Inos	3.26806	0.616335
28	C4	26	Inos	3.59262	0.892344
28	C4	27	Inos	3.86651	1.11769
28	C4	28	Inos	4.06999	1.27263
28	C4	29	Inos	4.20684	1.36093
28	C4	30	Inos	4.30634	1.41189
28	C4	31	Inos	4.38635	1.44335
28	C4	32	Inos	4.4482	1.45665
28	C4	33	Inos	4.49326	1.45317
28	C4	34	Inos	4.5197	1.43107
28	C4	35	Inos	4.55478	1.4176
28	C4	36	Inos	4.59014	1.40441
28	C4	37	Inos	4.61298	1.37871
28	C4	38	Inos	4.63385	1.35104
28	C4	39	Inos	4.65156	1.32021
28	C4	40	Inos	4.65791	1.27801
29	C5	1	Cox-2	0.214256	0.0023111
29	C5	2	Cox-2	0.21712	-0.000288406
29	C5	3	Cox-2	0.221563	-0.00130894
29	C5	4	Cox-2	0.229183	0.000847848
29	C5	5	Cox-2	0.234886	0.00108724
29	C5	6	Cox-2	0.240901	0.00163796
29	C5	7	Cox-2	0.245381	0.000655058
29	C5	8	Cox-2	0.248111	-0.00207899
29	C5	9	Cox-2	0.252671	-0.00298172
29	C5	10	Cox-2	0.261072	-4.4982e-05
29	C5	11	Cox-2	0.268215	0.00163497
29	C5	12	Cox-2	0.272595	0.000551552
29	C5	13	Cox-2	0.281516	0.00400882
29	C5	14	Cox-2	0.297062	0.0140917
29	C5	15	Cox-2	0.336822	0.0483883
29	C5	16	Cox-2	0.402442	0.108544
29	C5	17	Cox-2	0.519109	0.219748
29	C5	18	Cox-2	0.716355	0.411531
29	C5	19	Cox-2	1.00988	0.699587
29	C5	20	Cox-2	1.36824	1.05249
29	C5	21	Cox-2	1.71564	1.39442
29	C5	22	Cox-2	1.9799	1.65322
29	C5	23	Cox-2	2.14884	1.8167
29	C5	24	Cox-2	2.24878	1.91117
29	C5	25	Cox-2	2.31835	1.97528
29	C5	26	Cox-2	2.36582	2.01728
29	C5	27	Cox-2	2.3886	2.03461
29	C5	28	Cox-2	2.40876	2.0493
29	C5	29	Cox-2	2.42593	2.06101
29	C5	30	Cox-2	2.432	2.06162
29	C5	31	Cox-2	2.43904	2.06319
29	C5	32	Cox-2	2.44914	2.06783
29	C5	33	Cox-2	2.44589	2.05911
29	C5	34	Cox-2	2.45112	2.05888
29	C5	35	Cox-2	2.45656	2.05886
29	C5	36	Cox-2	2.45075	2.04758
29	C5	37	Cox-2	2.45167	2.04304
29	C5	38	Cox-2	2.45791	2.04381
29	C5	39	Cox-2	2.45985	2.04029
29	C5	40	Cox-2	2.46417	2.03915
30	C6	1	Cox-2	0.147368	-0.00439258
30	C6	2	Cox-2	0.151018	-0.00858655
30	C6	3	Cox-2	0.164358	-0.00309053
30	C6	4	Cox-2	0.177191	0.00189818
30	C6	5	Cox-2	0.186298	0.0031621
30	C6	6	Cox-2	0.191383	0.000403103
30	C6	7	Cox-2	0.197111	-0.00171294
30	C6	8	Cox-2	0.207274	0.000605539
30	C6	9	Cox-2	0.213329	-0.00118317
30	C6	10	Cox-2	0.221112	-0.00124402
30	C6	11	Cox-2	0.230456	0.000256149
30	C6	12	Cox-2	0.23895	0.000905596
30	C6	13	Cox-2	0.253002	0.00711394
30	C6	14	Cox-2	0.278389	0.0246569
30	C6	15	Cox-2	0.316973	0.0553967
30	C6	16	Cox-2	0.384792	0.115371
30	C6	17	Cox-2	0.502809	0.225544
30	C6	18	Cox-2	0.703179	0.418071
30	C6	19	Cox-2	0.993917	0.700965
30	C6	20	Cox-2	1.35164	1.05084
30	C6	21	Cox-2	1.70144	1.3928
30	C6	22	Cox-2	1.96624	1.64975
30	C6	23	Cox-2	2.14085	1.81653
30	C6	24	Cox-2	2.24689	1.91472
30	C6	25	Cox-2	2.31267	1.97265
30	C6	26	Cox-2	2.35889	2.01103
30	C6	27	Cox-2	2.39118	2.03548
30	C6	28	Cox-2	2.41515	2.05161
30	C6	29	Cox-2	2.4323	2.06091
30	C6	30	Cox-2	2.44706	2.06783
30	C6	31	Cox-2	2.45571	2.06863
30	C6	32	Cox-2	2.46232	2.0674
30	C6	33	Cox-2	2.46194	2.05918
30	C6	34	Cox-2	2.46397	2.05336
30	C6	35	Cox-2	2.46561	2.04715
30	C6	36	Cox-2	2.467	2.0407
30	C6	37	Cox-2	2.47002	2.03588
30	C6	38	Cox-2	2.47205	2.03007
30	C6	39	Cox-2	2.47394	2.02411
30	C6	40	Cox-2	2.47451	2.01684
31	C7	1	IL-6	0.0512257	0.00185947
31	C7	2	IL-6	0.0522944	0.00141558
31	C7	3	IL-6	0.0542923	0.00190082
31	C7	4	IL-6	0.0540923	0.000188101
31	C7	5	IL-6	0.0535773	-0.00183956
31	C7	6	IL-6	0.0546062	-0.00232326
31	C7	7	IL-6	0.0606373	0.00219513
31	C7	8	IL-6	0.0626142	0.0026594
31	C7	9	IL-6	0.0621476	0.000680116
31	C7	10	IL-6	0.062337	-0.000643181
31	C7	11	IL-6	0.0631827	-0.0013101
31	C7	12	IL-6	0.063934	-0.00207147
31	C7	13	IL-6	0.0642423	-0.00327586
31	C7	14	IL-6	0.0682232	-0.000807535
31	C7	15	IL-6	0.0724166	0.00187315
31	C7	16	IL-6	0.0738031	0.00174699
31	C7	17	IL-6	0.074596	0.00102727
31	C7	18	IL-6	0.0825654	0.007484
31	C7	19	IL-6	0.10532	0.0287263
31	C7	20	IL-6	0.144544	0.0664373
31	C7	21	IL-6	0.217675	0.138055
31	C7	22	IL-6	0.340044	0.258912
31	C7	23	IL-6	0.546396	0.463751
31	C7	24	IL-6	0.855992	0.771835
31	C7	25	IL-6	1.22906	1.14339
31	C7	26	IL-6	1.59004	1.50286
31	C7	27	IL-6	1.86687	1.77818
31	C7	28	IL-6	2.04151	1.9513
31	C7	29	IL-6	2.13901	2.04729
31	C7	30	IL-6	2.19662	2.10339
31	C7	31	IL-6	2.23134	2.13659
31	C7	32	IL-6	2.25096	2.1547
31	C7	33	IL-6	2.26172	2.16395
31	C7	34	IL-6	2.26269	2.1634
31	C7	35	IL-6	2.26251	2.16171
31	C7	36	IL-6	2.25975	2.15744
31	C7	37	IL-6	2.26038	2.15656
31	C7	38	IL-6	2.2642	2.15886
31	C7	39	IL-6	2.26569	2.15884
31	C7	40	IL-6	2.25964	2.15128
32	C8	1	IL-6	0.239826	-0.0113912
32	C8	2	IL-6	0.253521	-0.0197797
32	C8	3	IL-6	0.285812	-0.00957213
32	C8	4	IL-6	0.314177	-0.00329048
32	C8	5	IL-6	0.338518	-0.00103382
32	C8	6	IL-6	0.360775	-0.000860155
32	C8	7	IL-6	0.386945	0.00322602
32	C8	8	IL-6	0.409794	0.00399128
32	C8	9	IL-6	0.432974	0.00508807
32	C8	10	IL-6	0.455006	0.00503595
32	C8	11	IL-6	0.479091	0.00703799
32	C8	12	IL-6	0.497586	0.00344899
32	C8	13	IL-6	0.517912	0.00169179
32	C8	14	IL-6	0.537752	-0.000551579
32	C8	15	IL-6	0.557821	-0.00256666
32	C8	16	IL-6	0.577535	-0.00493627
32	C8	17	IL-6	0.597846	-0.00670899
32	C8	18	IL-6	0.622744	-0.00389479
32	C8	19	IL-6	0.657513	0.00879132
32	C8	20	IL-6	0.704511	0.0337052
32	C8	21	IL-6	0.782368	0.0894789
32	C8	22	IL-6	0.910045	0.195072
32	C8	23	IL-6	1.1076	0.370546
32	C8	24	IL-6	1.39652	0.637381
32	C8	25	IL-6	1.74986	0.968632
32	C8	26	IL-6	2.09356	1.29025
32	C8	27	IL-6	2.36166	1.53627
32	C8	28	IL-6	2.54035	1.69287
32	C8	29	IL-6	2.65447	1.78491
32	C8	30	IL-6	2.73579	1.84415
32	C8	31	IL-6	2.78108	1.86735
32	C8	32	IL-6	2.82629	1.89048
32	C8	33	IL-6	2.84393	1.88604
32	C8	34	IL-6	2.86378	1.8838
32	C8	35	IL-6	2.87916	1.8771
32	C8	36	IL-6	2.89298	1.86884
32	C8	37	IL-6	2.90563	1.85941
32	C8	38	IL-6	2.91601	1.8477
32	C8	39	IL-6	2.92849	1.83809
32	C8	40	IL-6	2.93635	1.82387
33	C9	1	TNF-a	0.063985	0.00373453
33	C9	2	TNF-a	0.0639266	0.00260994
33	C9	3	TNF-a	0.0653897	0.00300693
33	C9	4	TNF-a	0.0627779	-0.000670937
33	C9	5	TNF-a	0.0626404	-0.00187456
33	C9	6	TNF-a	0.0650083	-0.000572773
33	C9	7	TNF-a	0.065888	-0.000759214
33	C9	8	TNF-a	0.0683138	0.000600414
33	C9	9	TNF-a	0.0692908	0.000511299
33	C9	10	TNF-a	0.0695154	-0.000330228
33	C9	11	TNF-a	0.0703252	-0.000586549
33	C9	12	TNF-a	0.0707511	-0.0012268
33	C9	13	TNF-a	0.0728201	-0.000223934
33	C9	14	TNF-a	0.0762365	0.00212635
33	C9	15	TNF-a	0.0787924	0.00361615
33	C9	16	TNF-a	0.0919193	0.0156769
33	C9	17	TNF-a	0.113959	0.0366509
33	C9	18	TNF-a	0.154314	0.0759398
33	C9	19	TNF-a	0.229263	0.149822
33	C9	20	TNF-a	0.35809	0.277583
33	C9	21	TNF-a	0.554416	0.472843
33	C9	22	TNF-a	0.811567	0.728928
33	C9	23	TNF-a	1.08247	0.998764
33	C9	24	TNF-a	1.32477	1.24
33	C9	25	TNF-a	1.51253	1.42669
33	C9	26	TNF-a	1.64366	1.55675
33	C9	27	TNF-a	1.73338	1.64541
33	C9	28	TNF-a	1.79892	1.70989
33	C9	29	TNF-a	1.844	1.7539
33	C9	30	TNF-a	1.87335	1.78218
33	C9	31	TNF-a	1.88729	1.79506
33	C9	32	TNF-a	1.89517	1.80187
33	C9	33	TNF-a	1.89887	1.8045
33	C9	34	TNF-a	1.90198	1.80655
33	C9	35	TNF-a	1.9049	1.8084
33	C9	36	TNF-a	1.91046	1.8129
33	C9	37	TNF-a	1.91775	1.81911
33	C9	38	TNF-a	1.92241	1.82271
33	C9	39	TNF-a	1.93918	1.83842
33	C9	40	TNF-a	1.9482	1.84637
34	C10	1	TNF-a	0.0740167	0.00389993
34	C10	2	TNF-a	0.0735946	0.00275124
34	C10	3	TNF-a	0.0719988	0.000428883
34	C10	4	TNF-a	0.0715913	-0.000705239
34	C10	5	TNF-a	0.0724427	-0.000580473
34	C10	6	TNF-a	0.0755292	0.00177944
34	C10	7	TNF-a	0.0757606	0.00128432
34	C10	8	TNF-a	0.0753939	0.000191038
34	C10	9	TNF-a	0.0755107	-0.000418779
34	C10	10	TNF-a	0.0755454	-0.0011107
34	C10	11	TNF-a	0.0756257	-0.00175698
34	C10	12	TNF-a	0.075804	-0.00230522
34	C10	13	TNF-a	0.0784409	-0.00039498
34	C10	14	TNF-a	0.0831511	0.00358869
34	C10	15	TNF-a	0.0878662	0.00757719
34	C10	16	TNF-a	0.0990474	0.0180318
34	C10	17	TNF-a	0.12128	0.0395374
34	C10	18	TNF-a	0.163222	0.0807533
34	C10	19	TNF-a	0.23785	0.154655
34	C10	20	TNF-a	0.366682	0.28276
34	C10	21	TNF-a	0.568015	0.483366
34	C10	22	TNF-a	0.821279	0.735904
34	C10	23	TNF-a	1.09507	1.00897
34	C10	24	TNF-a	1.34408	1.25726
34	C10	25	TNF-a	1.53178	1.44422
34	C10	26	TNF-a	1.66119	1.5729
34	C10	27	TNF-a	1.75427	1.66526
34	C10	28	TNF-a	1.81948	1.72975
34	C10	29	TNF-a	1.86441	1.77395
34	C10	30	TNF-a	1.89764	1.80645
34	C10	31	TNF-a	1.915	1.82308
34	C10	32	TNF-a	1.92384	1.8312
34	C10	33	TNF-a	1.92915	1.83578
34	C10	34	TNF-a	1.92884	1.83475
34	C10	35	TNF-a	1.92788	1.83306
34	C10	36	TNF-a	1.93064	1.83509
34	C10	37	TNF-a	1.93533	1.83906
34	C10	38	TNF-a	1.94005	1.84305
34	C10	39	TNF-a	1.94728	1.84955
34	C10	40	TNF-a	1.95157	1.85311
35	C11	1
35	C11	2
35	C11	3
35	C11	4
35	C11	5
35	C11	6
35	C11	7
35	C11	8
35	C11	9
35	C11	10
35	C11	11
35	C11	12
35	C11	13
35	C11	14
35	C11	15
35	C11	16
35	C11	17
35	C11	18
35	C11	19
35	C11	20
35	C11	21
35	C11	22
35	C11	23
35	C11	24
35	C11	25
35	C11	26
35	C11	27
35	C11	28
35	C11	29
35	C11	30
35	C11	31
35	C11	32
35	C11	33
35	C11	34
35	C11	35
35	C11	36
35	C11	37
35	C11	38
35	C11	39
35	C11	40
36	C12	1
36	C12	2
36	C12	3
36	C12	4
36	C12	5
36	C12	6
36	C12	7
36	C12	8
36	C12	9
36	C12	10
36	C12	11
36	C12	12
36	C12	13
36	C12	14
36	C12	15
36	C12	16
36	C12	17
36	C12	18
36	C12	19
36	C12	20
36	C12	21
36	C12	22
36	C12	23
36	C12	24
36	C12	25
36	C12	26
36	C12	27
36	C12	28
36	C12	29
36	C12	30
36	C12	31
36	C12	32
36	C12	33
36	C12	34
36	C12	35
36	C12	36
36	C12	37
36	C12	38
36	C12	39
36	C12	40
37	D1	1	Actin	0.151112	0.000237406
37	D1	2	Actin	0.151037	-0.000157756
37	D1	3	Actin	0.151138	-0.000377681
37	D1	4	Actin	0.153762	0.00192561
37	D1	5	Actin	0.153262	0.00110503
37	D1	6	Actin	0.14999	-0.00248823
37	D1	7	Actin	0.150228	-0.00257014
37	D1	8	Actin	0.153942	0.000822899
37	D1	9	Actin	0.155022	0.00158252
37	D1	10	Actin	0.158695	0.0049341
37	D1	11	Actin	0.171223	0.0171421
37	D1	12	Actin	0.191279	0.0368767
37	D1	13	Actin	0.230326	0.0756031
37	D1	14	Actin	0.301117	0.146074
37	D1	15	Actin	0.423065	0.2677
37	D1	16	Actin	0.611729	0.456044
37	D1	17	Actin	0.874705	0.7187
37	D1	18	Actin	1.18129	1.02497
37	D1	19	Actin	1.46425	1.3076
37	D1	20	Actin	1.66776	1.51079
37	D1	21	Actin	1.79384	1.63656
37	D1	22	Actin	1.86791	1.7103
37	D1	23	Actin	1.92404	1.76611
37	D1	24	Actin	1.95885	1.8006
37	D1	25	Actin	1.98828	1.82971
37	D1	26	Actin	2.00701	1.84812
37	D1	27	Actin	2.02755	1.86834
37	D1	28	Actin	2.04139	1.88185
37	D1	29	Actin	2.04765	1.8878
37	D1	30	Actin	2.0562	1.89602
37	D1	31	Actin	2.06505	1.90455
37	D1	32	Actin	2.07044	1.90962
37	D1	33	Actin	2.0717	1.91056
37	D1	34	Actin	2.07356	1.91211
37	D1	35	Actin	2.0761	1.91432
37	D1	36	Actin	2.078	1.9159
37	D1	37	Actin	2.08086	1.91844
37	D1	38	Actin	2.08147	1.91873
37	D1	39	Actin	2.0823	1.91924
37	D1	40	Actin	2.08022	1.91684
38	D2	1	Actin	0.132718	-0.00156014
38	D2	2	Actin	0.133043	-0.00292625
38	D2	3	Actin	0.137645	-1.61103e-05
38	D2	4	Actin	0.138698	-0.000654208
38	D2	5	Actin	0.141756	0.000712035
38	D2	6	Actin	0.143976	0.00124137
38	D2	7	Actin	0.143797	-0.000629159
38	D2	8	Actin	0.144172	-0.00194623
38	D2	9	Actin	0.149101	0.0012923
38	D2	10	Actin	0.152793	0.00329275
38	D2	11	Actin	0.167005	0.0158131
38	D2	12	Actin	0.190814	0.0379304
38	D2	13	Actin	0.227935	0.0733604
38	D2	14	Actin	0.296636	0.140369
38	D2	15	Actin	0.423005	0.265047
38	D2	16	Actin	0.630181	0.470532
38	D2	17	Actin	0.921	0.75966
38	D2	18	Actin	1.25297	1.08994
38	D2	19	Actin	1.55624	1.39152
38	D2	20	Actin	1.77372	1.6073
38	D2	21	Actin	1.913	1.7449
38	D2	22	Actin	1.99413	1.82433
38	D2	23	Actin	2.04815	1.87667
38	D2	24	Actin	2.09105	1.91787
38	D2	25	Actin	2.12485	1.94998
38	D2	26	Actin	2.1462	1.96964
38	D2	27	Actin	2.16237	1.98411
38	D2	28	Actin	2.17308	1.99313
38	D2	29	Actin	2.19116	2.00952
38	D2	30	Actin	2.1946	2.01127
38	D2	31	Actin	2.19573	2.01071
38	D2	32	Actin	2.2032	2.01648
38	D2	33	Actin	2.20861	2.02021
38	D2	34	Actin	2.20668	2.01659
38	D2	35	Actin	2.20769	2.0159
38	D2	36	Actin	2.20748	2.014
38	D2	37	Actin	2.20829	2.01312
38	D2	38	Actin	2.2084	2.01154
38	D2	39	Actin	2.20177	2.00322
38	D2	40	Actin	2.20183	2.00159
39	D3	1	Inos	0.0720967	-0.00367035
39	D3	2	Inos	0.0739774	-0.00226223
39	D3	3	Inos	0.0769985	0.000286201
39	D3	4	Inos	0.0784009	0.00121597
39	D3	5	Inos	0.078173	0.000515441
39	D3	6	Inos	0.0783263	0.000196139
39	D3	7	Inos	0.0780487	-0.000554083
39	D3	8	Inos	0.0786898	-0.000385618
39	D3	9	Inos	0.0797801	0.000232043
39	D3	10	Inos	0.080098	7.73316e-05
39	D3	11	Inos	0.0793956	-0.0010977
39	D3	12	Inos	0.0789674	-0.00199853
39	D3	13	Inos	0.0801018	-0.00133678
39	D3	14	Inos	0.0806941	-0.00121701
39	D3	15	Inos	0.0837616	0.00137784
39	D3	16	Inos	0.0841343	0.00127788
39	D3	17	Inos	0.0847399	0.00141089
39	D3	18	Inos	0.0912354	0.00743375
39	D3	19	Inos	0.108664	0.0243894
39	D3	20	Inos	0.134841	0.0500936
39	D3	21	Inos	0.18711	0.101891
39	D3	22	Inos	0.274513	0.188821
39	D3	23	Inos	0.43183	0.345665
39	D3	24	Inos	0.677734	0.591097
39	D3	25	Inos	0.993661	0.906551
39	D3	26	Inos	1.32894	1.24136
39	D3	27	Inos	1.61229	1.52424
39	D3	28	Inos	1.81934	1.73081
39	D3	29	Inos	1.95284	1.86384
39	D3	30	Inos	2.03499	1.94552
39	D3	31	Inos	2.09071	2.00077
39	D3	32	Inos	2.13415	2.04373
39	D3	33	Inos	2.15813	2.06724
39	D3	34	Inos	2.17373	2.08237
39	D3	35	Inos	2.18451	2.09267
39	D3	36	Inos	2.19071	2.0984
39	D3	37	Inos	2.19407	2.10128
39	D3	38	Inos	2.19783	2.10457
39	D3	39	Inos	2.19707	2.10335
39	D3	40	Inos	2.1933	2.0991
40	D4	1	Inos	0.0714716	-0.00255553
40	D4	2	Inos	0.0716248	-0.00338836
40	D4	3	Inos	0.0751661	-0.000833223
40	D4	4	Inos	0.0765654	-0.000419974
40	D4	5	Inos	0.0804692	0.00249776
40	D4	6	Inos	0.0819908	0.00303329
40	D4	7	Inos	0.0810099	0.00106621
40	D4	8	Inos	0.0801072	-0.000822555
40	D4	9	Inos	0.0799951	-0.00192071
40	D4	10	Inos	0.081067	-0.0018349
40	D4	11	Inos	0.083438	-0.000449958
40	D4	12	Inos	0.0847213	-0.000152826
40	D4	13	Inos	0.0843152	-0.00154499
40	D4	14	Inos	0.0842579	-0.0025884
40	D4	15	Inos	0.0849791	-0.00285324
40	D4	16	Inos	0.0906703	0.00185186
40	D4	17	Inos	0.0947762	0.00497165
40	D4	18	Inos	0.101248	0.0104577
40	D4	19	Inos	0.117529	0.0257525
40	D4	20	Inos	0.148626	0.0558627
40	D4	21	Inos	0.201836	0.108087
40	D4	22	Inos	0.298827	0.204092
40	D4	23	Inos	0.463579	0.367858
40	D4	24	Inos	0.716267	0.61956
40	D4	25	Inos	1.04406	0.946366
40	D4	26	Inos	1.38141	1.28273
40	D4	27	Inos	1.66088	1.56122
40	D4	28	Inos	1.85907	1.75842
40	D4	29	Inos	1.99206	1.89043
40	D4	30	Inos	2.07868	1.97605
40	D4	31	Inos	2.13647	2.03286
40	D4	32	Inos	2.17493	2.07034
40	D4	33	Inos	2.19801	2.09242
40	D4	34	Inos	2.21407	2.1075
40	D4	35	Inos	2.22457	2.11702
40	D4	36	Inos	2.2281	2.11956
40	D4	37	Inos	2.23195	2.12242
40	D4	38	Inos	2.23255	2.12204
40	D4	39	Inos	2.2332	2.1217
40	D4	40	Inos	2.22778	2.11529
41	D5	1	Cox-2	0.145863	0.00444259
41	D5	2	Cox-2	0.146837	0.0012605
41	D5	3	Cox-2	0.152143	0.00241114
41	D5	4	Cox-2	0.154275	0.000387835
41	D5	5	Cox-2	0.157673	-0.000369988
41	D5	6	Cox-2	0.163292	0.00109301
41	D5	7	Cox-2	0.165948	-0.000406588
41	D5	8	Cox-2	0.166265	-0.00424603
41	D5	9	Cox-2	0.171104	-0.00356266
41	D5	10	Cox-2	0.178393	-0.000429489
41	D5	11	Cox-2	0.184771	0.00179292
41	D5	12	Cox-2	0.190464	0.00332985
41	D5	13	Cox-2	0.200482	0.00919263
41	D5	14	Cox-2	0.213232	0.0177865
41	D5	15	Cox-2	0.241672	0.0420712
41	D5	16	Cox-2	0.297752	0.0939948
41	D5	17	Cox-2	0.392616	0.184703
41	D5	18	Cox-2	0.562472	0.350403
41	D5	19	Cox-2	0.825875	0.609651
41	D5	20	Cox-2	1.16909	0.948707
41	D5	21	Cox-2	1.53172	1.30718
41	D5	22	Cox-2	1.83452	1.60583
41	D5	23	Cox-2	2.04552	1.81267
41	D5	24	Cox-2	2.16611	1.92911
41	D5	25	Cox-2	2.24614	2.00498
41	D5	26	Cox-2	2.29323	2.04791
41	D5	27	Cox-2	2.32761	2.07814
41	D5	28	Cox-2	2.35259	2.09896
41	D5	29	Cox-2	2.3674	2.10962
41	D5	30	Cox-2	2.37779	2.11585
41	D5	31	Cox-2	2.386	2.1199
41	D5	32	Cox-2	2.39094	2.12069
41	D5	33	Cox-2	2.39209	2.11769
41	D5	34	Cox-2	2.3885	2.10994
41	D5	35	Cox-2	2.38894	2.10622
41	D5	36	Cox-2	2.38959	2.10272
41	D5	37	Cox-2	2.39072	2.09969
41	D5	38	Cox-2	2.39424	2.09906
41	D5	39	Cox-2	2.39012	2.09078
41	D5	40	Cox-2	2.38417	2.08068
42	D6	1	Cox-2	0.324665	-0.0129199
42	D6	2	Cox-2	0.332346	-0.0142295
42	D6	3	Cox-2	0.350764	-0.00480142
42	D6	4	Cox-2	0.363292	-0.00126394
42	D6	5	Cox-2	0.375458	0.00191183
42	D6	6	Cox-2	0.386425	0.0038885
42	D6	7	Cox-2	0.394718	0.0031919
42	D6	8	Cox-2	0.401335	0.00081857
42	D6	9	Cox-2	0.408812	-0.000694999
42	D6	10	Cox-2	0.417884	-0.000613368
42	D6	11	Cox-2	0.427699	0.000211682
42	D6	12	Cox-2	0.434305	-0.00217211
42	D6	13	Cox-2	0.444991	-0.000476657
42	D6	14	Cox-2	0.462588	0.00812945
42	D6	15	Cox-2	0.493707	0.030259
42	D6	16	Cox-2	0.549741	0.0773028
42	D6	17	Cox-2	0.648319	0.166891
42	D6	18	Cox-2	0.815311	0.324892
42	D6	19	Cox-2	1.07328	0.573868
42	D6	20	Cox-2	1.41184	0.903444
42	D6	21	Cox-2	1.77747	1.26008
42	D6	22	Cox-2	2.08061	1.55423
42	D6	23	Cox-2	2.28485	1.74948
42	D6	24	Cox-2	2.41426	1.8699
42	D6	25	Cox-2	2.49756	1.94421
42	D6	26	Cox-2	2.55174	1.9894
42	D6	27	Cox-2	2.59499	2.02366
42	D6	28	Cox-2	2.61818	2.03785
42	D6	29	Cox-2	2.63466	2.04535
42	D6	30	Cox-2	2.64624	2.04794
42	D6	31	Cox-2	2.65227	2.04498
42	D6	32	Cox-2	2.65733	2.04105
42	D6	33	Cox-2	2.65859	2.03332
42	D6	34	Cox-2	2.6585	2.02424
42	D6	35	Cox-2	2.65997	2.01671
42	D6	36	Cox-2	2.65833	2.00608
42	D6	37	Cox-2	2.65521	1.99397
42	D6	38	Cox-2	2.66013	1.98991
42	D6	39	Cox-2	2.65609	1.97688
42	D6	40	Cox-2	2.65089	1.96268
43	D7	1	IL-6	0.543199	-0.00804997
43	D7	2	IL-6	0.547167	0.00417056
43	D7	3	IL-6	0.544064	0.00931881
43	D7	4	IL-6	0.53372	0.00722726
43	D7	5	IL-6	0.522079	0.0038384
43	D7	6	IL-6	0.50728	-0.00270908
43	D7	7	IL-6	0.492689	-0.00904786
43	D7	8	IL-6	0.483113	-0.0103713
43	D7	9	IL-6	0.477364	-0.00786894
43	D7	10	IL-6	0.471271	-0.00570962
43	D7	11	IL-6	0.465701	-0.00302792
43	D7	12	IL-6	0.461618	0.0011416
43	D7	13	IL-6	0.459118	0.00689389
43	D7	14	IL-6	0.454287	0.0103147
43	D7	15	IL-6	0.454047	0.0183266
43	D7	16	IL-6	0.45619	0.0287217
43	D7	17	IL-6	0.457766	0.0385499
43	D7	18	IL-6	0.460395	0.0494309
43	D7	19	IL-6	0.471413	0.0687012
43	D7	20	IL-6	0.495246	0.100786
43	D7	21	IL-6	0.539822	0.153614
43	D7	22	IL-6	0.623836	0.245881
43	D7	23	IL-6	0.774	0.404296
43	D7	24	IL-6	1.01761	0.656161
43	D7	25	IL-6	1.35853	1.00533
43	D7	26	IL-6	1.7382	1.39325
43	D7	27	IL-6	2.06912	1.73243
43	D7	28	IL-6	2.30255	1.97411
43	D7	29	IL-6	2.44049	2.1203
43	D7	30	IL-6	2.51885	2.20691
43	D7	31	IL-6	2.56235	2.25867
43	D7	32	IL-6	2.58881	2.29338
43	D7	33	IL-6	2.60421	2.31702
43	D7	34	IL-6	2.60869	2.32976
43	D7	35	IL-6	2.60859	2.33791
43	D7	36	IL-6	2.60778	2.34535
43	D7	37	IL-6	2.60708	2.3529
43	D7	38	IL-6	2.60737	2.36144
43	D7	39	IL-6	2.60603	2.36836
43	D7	40	IL-6	2.60339	2.37397
44	D8	1	IL-6	0.204439	-0.013701
44	D8	2	IL-6	0.212087	-0.0166447
44	D8	3	IL-6	0.23105	-0.00827387
44	D8	4	IL-6	0.245216	-0.00470024
44	D8	5	IL-6	0.257942	-0.00256711
44	D8	6	IL-6	0.272925	0.00182389
44	D8	7	IL-6	0.28789	0.00619734
44	D8	8	IL-6	0.29581	0.00352432
44	D8	9	IL-6	0.305521	0.00264326
44	D8	10	IL-6	0.316022	0.00255268
44	D8	11	IL-6	0.329239	0.00517697
44	D8	12	IL-6	0.341676	0.00702249
44	D8	13	IL-6	0.3474	0.00215376
44	D8	14	IL-6	0.353478	-0.00236044
44	D8	15	IL-6	0.362223	-0.00420767
44	D8	16	IL-6	0.372703	-0.00432001
44	D8	17	IL-6	0.382949	-0.00466537
44	D8	18	IL-6	0.398954	0.00074743
44	D8	19	IL-6	0.418821	0.0100218
44	D8	20	IL-6	0.453623	0.0342319
44	D8	21	IL-6	0.514906	0.0849228
44	D8	22	IL-6	0.621668	0.181092
44	D8	23	IL-6	0.799439	0.348271
44	D8	24	IL-6	1.07531	0.613546
44	D8	25	IL-6	1.43731	0.96496
44	D8	26	IL-6	1.81725	1.33431
44	D8	27	IL-6	2.12962	1.63609
44	D8	28	IL-6	2.33933	1.8352
44	D8	29	IL-6	2.46185	1.94713
44	D8	30	IL-6	2.53689	2.01158
44	D8	31	IL-6	2.58029	2.04439
44	D8	32	IL-6	2.60796	2.06147
44	D8	33	IL-6	2.62136	2.06427
44	D8	34	IL-6	2.63302	2.06534
44	D8	35	IL-6	2.63701	2.05874
44	D8	36	IL-6	2.63922	2.05035
44	D8	37	IL-6	2.64077	2.04131
44	D8	38	IL-6	2.64731	2.03726
44	D8	39	IL-6	2.64847	2.02782
44	D8	40	IL-6	2.65166	2.02042
45	D9	1	TNF-a	0.239338	-0.0135537
45	D9	2	TNF-a	0.247445	-0.0130262
45	D9	3	TNF-a	0.262956	-0.0050959
45	D9	4	TNF-a	0.272324	-0.00330703
45	D9	5	TNF-a	0.28368	0.000468378
45	D9	6	TNF-a	0.294394	0.00360327
45	D9	7	TNF-a	0.303247	0.00487588
45	D9	8	TNF-a	0.30984	0.00388873
45	D9	9	TNF-a	0.315241	0.00171011
45	D9	10	TNF-a	0.320371	-0.000739984
45	D9	11	TNF-a	0.328907	0.000216183
45	D9	12	TNF-a	0.333438	-0.00283213
45	D9	13	TNF-a	0.341895	-0.00195479
45	D9	14	TNF-a	0.350597	-0.000832714
45	D9	15	TNF-a	0.362648	0.00363828
45	D9	16	TNF-a	0.379286	0.0126958
45	D9	17	TNF-a	0.4037	0.0295302
45	D9	18	TNF-a	0.452242	0.0704928
45	D9	19	TNF-a	0.543573	0.154243
45	D9	20	TNF-a	0.688848	0.291939
45	D9	21	TNF-a	0.908301	0.503812
45	D9	22	TNF-a	1.18307	0.770999
45	D9	23	TNF-a	1.47731	1.05766
45	D9	24	TNF-a	1.74315	1.31592
45	D9	25	TNF-a	1.94333	1.50852
45	D9	26	TNF-a	2.0858	1.64342
45	D9	27	TNF-a	2.18375	1.73378
45	D9	28	TNF-a	2.25436	1.79681
45	D9	29	TNF-a	2.30085	1.83572
45	D9	30	TNF-a	2.33134	1.85863
45	D9	31	TNF-a	2.35368	1.87339
45	D9	32	TNF-a	2.37047	1.88261
45	D9	33	TNF-a	2.3758	1.88036
45	D9	34	TNF-a	2.38175	1.87872
45	D9	35	TNF-a	2.38248	1.87188
45	D9	36	TNF-a	2.38315	1.86497
45	D9	37	TNF-a	2.38747	1.8617
45	D9	38	TNF-a	2.39096	1.85762
45	D9	39	TNF-a	2.3976	1.85667
45	D9	40	TNF-a	2.4053	1.8568
46	D10	1	TNF-a	0.0784505	0.00530286
46	D10	2	TNF-a	0.0789641	0.0051861
46	D10	3	TNF-a	0.076601	0.00219267
46	D10	4	TNF-a	0.0732143	-0.00182435
46	D10	5	TNF-a	0.0735768	-0.00209218
46	D10	6	TNF-a	0.0775573	0.00125803
46	D10	7	TNF-a	0.0781284	0.0011988
46	D10	8	TNF-a	0.0778803	0.000320366
46	D10	9	TNF-a	0.078298	0.000107661
46	D10	10	TNF-a	0.0780778	-0.000742873
46	D10	11	TNF-a	0.0784817	-0.000969258
46	D10	12	TNF-a	0.0788901	-0.00119121
46	D10	13	TNF-a	0.0810106	0.00029899
46	D10	14	TNF-a	0.0827853	0.00144334
46	D10	15	TNF-a	0.090255	0.00828267
46	D10	16	TNF-a	0.0979297	0.0153271
46	D10	17	TNF-a	0.122111	0.0388779
46	D10	18	TNF-a	0.165371	0.0815078
46	D10	19	TNF-a	0.241422	0.156929
46	D10	20	TNF-a	0.375948	0.290824
46	D10	21	TNF-a	0.579989	0.494235
46	D10	22	TNF-a	0.829937	0.743553
46	D10	23	TNF-a	1.09341	1.0064
46	D10	24	TNF-a	1.31464	1.22699
46	D10	25	TNF-a	1.4849	1.39662
46	D10	26	TNF-a	1.60304	1.51414
46	D10	27	TNF-a	1.682	1.59246
46	D10	28	TNF-a	1.74128	1.65111
46	D10	29	TNF-a	1.78421	1.69341
46	D10	30	TNF-a	1.80765	1.71622
46	D10	31	TNF-a	1.81795	1.72589
46	D10	32	TNF-a	1.82672	1.73403
46	D10	33	TNF-a	1.83233	1.73901
46	D10	34	TNF-a	1.83215	1.73821
46	D10	35	TNF-a	1.83095	1.73637
46	D10	36	TNF-a	1.83094	1.73573
46	D10	37	TNF-a	1.83529	1.73945
46	D10	38	TNF-a	1.8402	1.74373
46	D10	39	TNF-a	1.84205	1.74495
46	D10	40	TNF-a	1.84207	1.74434
47	D11	1
47	D11	2
47	D11	3
47	D11	4
47	D11	5
47	D11	6
47	D11	7
47	D11	8
47	D11	9
47	D11	10
47	D11	11
47	D11	12
47	D11	13
47	D11	14
47	D11	15
47	D11	16
47	D11	17
47	D11	18
47	D11	19
47	D11	20
47	D11	21
47	D11	22
47	D11	23
47	D11	24
47	D11	25
47	D11	26
47	D11	27
47	D11	28
47	D11	29
47	D11	30
47	D11	31
47	D11	32
47	D11	33
47	D11	34
47	D11	35
47	D11	36
47	D11	37
47	D11	38
47	D11	39
47	D11	40
48	D12	1
48	D12	2
48	D12	3
48	D12	4
48	D12	5
48	D12	6
48	D12	7
48	D12	8
48	D12	9
48	D12	10
48	D12	11
48	D12	12
48	D12	13
48	D12	14
48	D12	15
48	D12	16
48	D12	17
48	D12	18
48	D12	19
48	D12	20
48	D12	21
48	D12	22
48	D12	23
48	D12	24
48	D12	25
48	D12	26
48	D12	27
48	D12	28
48	D12	29
48	D12	30
48	D12	31
48	D12	32
48	D12	33
48	D12	34
48	D12	35
48	D12	36
48	D12	37
48	D12	38
48	D12	39
48	D12	40
49	E1	1	Actin	0.348708	0.0025623
49	E1	2	Actin	0.35125	0.00347719
49	E1	3	Actin	0.351736	0.00233709
49	E1	4	Actin	0.35129	0.000263913
49	E1	5	Actin	0.350666	-0.00198748
49	E1	6	Actin	0.352029	-0.00225116
49	E1	7	Actin	0.356674	0.000767598
49	E1	8	Actin	0.357407	-0.000126692
49	E1	9	Actin	0.35811	-0.00105049
49	E1	10	Actin	0.362835	0.00204722
49	E1	11	Actin	0.373331	0.0109169
49	E1	12	Actin	0.389282	0.0252405
49	E1	13	Actin	0.424005	0.0583372
49	E1	14	Actin	0.49163	0.124336
49	E1	15	Actin	0.609828	0.240906
49	E1	16	Actin	0.800089	0.429541
49	E1	17	Actin	1.07178	0.699608
49	E1	18	Actin	1.3927	1.0189
49	E1	19	Actin	1.69434	1.31891
49	E1	20	Actin	1.91204	1.53498
49	E1	21	Actin	2.04798	1.6693
49	E1	22	Actin	2.12876	1.74845
49	E1	23	Actin	2.1843	1.80236
49	E1	24	Actin	2.23202	1.84845
49	E1	25	Actin	2.2653	1.88011
49	E1	26	Actin	2.29159	1.90477
49	E1	27	Actin	2.30867	1.92023
49	E1	28	Actin	2.31766	1.92759
49	E1	29	Actin	2.32502	1.93333
49	E1	30	Actin	2.33366	1.94034
49	E1	31	Actin	2.34054	1.94559
49	E1	32	Actin	2.33868	1.9421
49	E1	33	Actin	2.3421	1.94389
49	E1	34	Actin	2.34243	1.9426
49	E1	35	Actin	2.34337	1.94191
49	E1	36	Actin	2.34886	1.94578
49	E1	37	Actin	2.34981	1.9451
[truncated: 1,883 more rows]

## Sheet: Results
Block Type	96-Well 0.2-mL Block
Calibration Background is expired	No
Calibration Background performed on	07-22-2020
Calibration Pure Dye ABY is expired	No
Calibration Pure Dye ABY performed on	07-22-2020
Calibration Pure Dye FAM is expired	No
Calibration Pure Dye FAM performed on	07-22-2020
Calibration Pure Dye JUN is expired	No
Calibration Pure Dye JUN performed on	07-22-2020
Calibration Pure Dye NED is expired	No
Calibration Pure Dye NED performed on	07-22-2020
Calibration Pure Dye ROX is expired	No
Calibration Pure Dye ROX performed on	07-22-2020
Calibration Pure Dye SYBR is expired	No
Calibration Pure Dye SYBR performed on	07-22-2020
Calibration Pure Dye TAMRA is expired	No
Calibration Pure Dye TAMRA performed on	07-22-2020
Calibration Pure Dye VIC is expired	No
Calibration Pure Dye VIC performed on	07-22-2020
Calibration ROI is expired	No
Calibration ROI performed on	07-22-2020
Calibration Uniformity is expired	No
Calibration Uniformity performed on	07-22-2020
Chemistry	SYBR_GREEN
Date Created	2022-01-07 12:23:54 PM CST
Experiment Barcode
Experiment Comment
Experiment File Name	D:\WBG\2022-01-07_N4-F11.eds
Experiment Name	2022-01-07_N4-F11
Experiment Run End Time	2022-01-07 12:24:54 PM CST
Experiment Type	Comparative Cт (ΔΔCт)
Instrument Name	272324596
Instrument Serial Number	272324596
Instrument Type	QuantStudio™ 3 System
Passive Reference	ROX
Post-read Stage/Step
Pre-read Stage/Step
Quantification Cycle Method	Ct
Signal Smoothing On	true
Stage where Melt Analysis is performed	Stage3
Stage/ Cycle where Ct Analysis is performed	Stage2, Step2
User Name
Well	Well Position	Omit	Sample Name	Target Name	Task	Reporter	Quencher	Quantity	Quantity Mean	Quantity SD	RQ	RQ Min	RQ Max	CT	Ct Mean	Ct SD	Delta Ct	Delta Ct Mean	Delta Ct SD	Delta Ct SE	Delta Delta Ct	Automatic Ct Threshold	Ct Threshold	Automatic Baseline	Baseline Start	Baseline End	Amp Status	Comments	Cq Conf	MTP	CQCONF	Tm1	HIGHSD	Tm2	Tm3	Tm4
1	A1	FALSE	Con	Actin	UNKNOWN	SYBR	None							14.8428	14.8414	0.00203856						TRUE	0.194445	TRUE	3	10	Amp		0.963404	N	N	87.17	N
2	A2	FALSE	Con	Actin	UNKNOWN	SYBR	None							14.8399	14.8414	0.00203856						TRUE	0.194445	TRUE	3	10	Amp		0.871537	N	N	87.0063	N
3	A3	FALSE	Con	Inos	UNKNOWN	SYBR	None				1	0.24647	4.05728	26.8675	27.337	0.664108		12.4957	0.664111	0.469597	0	TRUE	0.0644635	TRUE	3	23	Amp		0.985794	N	N	86.3908	Y
4	A4	FALSE	Con	Inos	UNKNOWN	SYBR	None				1	0.24647	4.05728	27.8066	27.337	0.664108		12.4957	0.664111	0.469597	0	TRUE	0.0644635	TRUE	3	24	Amp		0.876523	N	N	86.3908	Y
5	A5	FALSE	Con	Cox-2	UNKNOWN	SYBR	None				1	0.445172	2.24632	25.8956	25.6242	0.383755		10.7829	0.38376	0.271359	0	TRUE	0.189294	TRUE	3	21	Amp		0.763094	N	Y	83.2653	N
6	A6	FALSE	Con	Cox-2	UNKNOWN	SYBR	None				1	0.445172	2.24632	25.3529	25.6242	0.383755		10.7829	0.38376	0.271359	0	TRUE	0.189294	TRUE	3	20	Amp		0.980453	N	N	83.2653	N
7	A7	FALSE	Con	IL-6	UNKNOWN	SYBR	None				1	0.88852	1.12547	31.1327	31.1723	0.0560115		16.3309	0.0560486	0.0396323	0	TRUE	0.204197	TRUE	3	26	Amp		0.962826	N	N	79.6637	N
8	A8	FALSE	Con	IL-6	UNKNOWN	SYBR	None				1	0.88852	1.12547	31.2119	31.1723	0.0560115		16.3309	0.0560486	0.0396323	0	TRUE	0.204197	TRUE	3	26	Amp		0.982246	Y	N	79.4998	N	84.5792
9	A9	FALSE	Con	TNF-a	UNKNOWN	SYBR	None				1	0.175595	5.69493	21.708	22.2912	0.824889		7.44989	0.824891	0.583286	0	TRUE	0.131822	TRUE	3	17	Amp		0.984683	N	N	84.7669	Y
10	A10	FALSE	Con	TNF-a	UNKNOWN	SYBR	None				1	0.175595	5.69493	22.8745	22.2912	0.824889		7.44989	0.824891	0.583286	0	TRUE	0.131822	TRUE	3	19	Amp		0.754082	N	Y	84.7669	Y
13	B1	FALSE	LPS	Actin	UNKNOWN	SYBR	None							14.4974	14.4101	0.123373						TRUE	0.194445	TRUE	3	10	Amp		0.958639	N	N	87.0063	N
14	B2	FALSE	LPS	Actin	UNKNOWN	SYBR	None							14.3229	14.4101	0.123373						TRUE	0.194445	TRUE	3	8	Amp		0.976111	N	N	87.0063	N
15	B3	FALSE	LPS	Inos	UNKNOWN	SYBR	None				106.208	81.7558	137.972	20.1844	20.1751	0.0131903		5.76495	0.124076	0.087735	-6.73074	TRUE	0.0644635	TRUE	3	17	Amp		0.986069	N	N	86.3908	N
16	B4	FALSE	LPS	Inos	UNKNOWN	SYBR	None				106.208	81.7558	137.972	20.1658	20.1751	0.0131903		5.76495	0.124076	0.087735	-6.73074	TRUE	0.0644635	TRUE	3	17	Amp		0.972897	N	N	86.3908	N
17	B5	FALSE	LPS	Cox-2	UNKNOWN	SYBR	None				481.994	371.576	625.222	16.28	16.2801	0.000272437		1.87	0.123373	0.0872381	-8.91287	TRUE	0.189294	TRUE	3	12	Amp		0.988722	N	N	83.2653	N
18	B6	FALSE	LPS	Cox-2	UNKNOWN	SYBR	None				481.994	371.576	625.222	16.2803	16.2801	0.000272437		1.87	0.123373	0.0872381	-8.91287	TRUE	0.189294	TRUE	3	11	Amp		0.96121	N	N	83.2653	N
19	B7	FALSE	LPS	IL-6	UNKNOWN	SYBR	None				997.45	751.501	1323.89	20.8164	20.779	0.052954		6.36884	0.134257	0.0949342	-9.9621	TRUE	0.204197	TRUE	3	15	Amp		0.975531	N	N	79.6637	N
20	B8	FALSE	LPS	IL-6	UNKNOWN	SYBR	None				997.45	751.501	1323.89	20.7415	20.779	0.052954		6.36884	0.134257	0.0949342	-9.9621	TRUE	0.204197	TRUE	3	15	Amp		0.988742	N	N	79.6637	N
21	B9	FALSE	LPS	TNF-a	UNKNOWN	SYBR	None				10.2114	7.1008	14.6848	18.4229	18.5079	0.120239		4.09777	0.172274	0.121816	-3.35211	TRUE	0.131822	TRUE	3	14	Amp		0.973875	N	N	88.047	N
22	B10	FALSE	LPS	TNF-a	UNKNOWN	SYBR	None				10.2114	7.1008	14.6848	18.5929	18.5079	0.120239		4.09777	0.172274	0.121816	-3.35211	TRUE	0.131822	TRUE	3	14	Amp		0.968721	Y	N	84.4389	N	88.2111
25	C1	FALSE	F1	Actin	UNKNOWN	SYBR	None							14.6082	14.5673	0.0578538						TRUE	0.194445	TRUE	3	8	Amp		0.969811	N	N	87.0063	N
26	C2	FALSE	F1	Actin	UNKNOWN	SYBR	None							14.5264	14.5673	0.0578538						TRUE	0.194445	TRUE	3	9	Amp		0.981881	N	N	87.0063	N
27	C3	FALSE	F1	Inos	UNKNOWN	SYBR	None				58.1636	3.21485	1052.31	20.2309	20.2009	0.0424233		6.63364	1.37301	0.970864	-5.86205	TRUE	0.0644635	TRUE	3	16	Amp		0.993416	N	N	86.2269	Y
28	C4	FALSE	F1	Inos	UNKNOWN	SYBR	None				58.1636	3.21485	1052.31	20.1709	20.2009	0.0424233		6.63364	1.37301	0.970864	-5.86205	TRUE	0.0644635	TRUE	3	19	Amp		0.73162	N	Y	86.2269	Y
29	C5	FALSE	F1	Cox-2	UNKNOWN	SYBR	None				389.674	337.081	450.472	16.7703	16.744	0.0371445		2.17675	0.0687516	0.0486147	-8.60612	TRUE	0.189294	TRUE	3	12	Amp		0.950025	N	N	83.2653	N
30	C6	FALSE	F1	Cox-2	UNKNOWN	SYBR	None				389.674	337.081	450.472	16.7177	16.744	0.0371445		2.17675	0.0687516	0.0486147	-8.60612	TRUE	0.189294	TRUE	3	12	Amp		0.967589	N	N	83.2653	N
31	C7	FALSE	F1	IL-6	UNKNOWN	SYBR	None				538.405	285.18	1016.48	22.2165	22.1257	0.128527		7.25839	0.301343	0.213082	-9.07255	TRUE	0.204197	TRUE	3	17	Amp		0.984824	N	N	79.6637	N
32	C8	FALSE	F1	IL-6	UNKNOWN	SYBR	None				538.405	285.18	1016.48	22.0348	22.1257	0.128527		7.25839	0.301343	0.213082	-9.07255	TRUE	0.204197	TRUE	3	17	Amp		0.830816	N	N	79.6637	N
33	C9	FALSE	F1	TNF-a	UNKNOWN	SYBR	None				9.45346	8.20657	10.8898	18.8003	18.7763	0.033936		4.20905	0.0670724	0.0474274	-3.24084	TRUE	0.131822	TRUE	3	14	Amp		0.982926	Y	N	87.391	N	66.2339
34	C10	FALSE	F1	TNF-a	UNKNOWN	SYBR	None				9.45346	8.20657	10.8898	18.7523	18.7763	0.033936		4.20905	0.0670724	0.0474274	-3.24084	TRUE	0.131822	TRUE	3	14	Amp		0.98634	Y	N	84.4389	N	87.391
37	D1	FALSE	F2	Actin	UNKNOWN	SYBR	None							14.4469	14.4647	0.0250636						TRUE	0.194445	TRUE	3	9	Amp		0.98194	N	N	86.8426	N
38	D2	FALSE	F2	Actin	UNKNOWN	SYBR	None							14.4824	14.4647	0.0250636						TRUE	0.194445	TRUE	3	9	Amp		0.988223	N	N	86.8426	N
39	D3	FALSE	F2	Inos	UNKNOWN	SYBR	None				98.1364	82.5431	116.675	20.3989	20.3436	0.0781315		5.87897	0.0820531	0.0580203	-6.61672	TRUE	0.0644635	TRUE	3	17	Amp		0.984723	N	N	86.2269	N
40	D4	FALSE	F2	Inos	UNKNOWN	SYBR	None				98.1364	82.5431	116.675	20.2884	20.3436	0.0781315		5.87897	0.0820531	0.0580203	-6.61672	TRUE	0.0644635	TRUE	3	17	Amp		0.983398	N	N	86.2269	N
41	D5	FALSE	F2	Cox-2	UNKNOWN	SYBR	None				288.73	228.585	364.701	16.9977	17.074	0.107891		2.60929	0.110763	0.0783216	-8.17358	TRUE	0.189294	TRUE	3	12	Amp		0.977774	N	N	83.1014	N
42	D6	FALSE	F2	Cox-2	UNKNOWN	SYBR	None				288.73	228.585	364.701	17.1502	17.074	0.107891		2.60929	0.110763	0.0783216	-8.17358	TRUE	0.189294	TRUE	3	13	Amp		0.987005	N	N	83.1014	N
43	D7	FALSE	F2	IL-6	UNKNOWN	SYBR	None				479.728	220.606	1043.21	21.6297	21.7395	0.155384		7.42487	0.36837	0.260477	-8.90607	TRUE	0.204197	TRUE	3	14	Amp		0.97548	N	N	79.6637	N
44	D8	FALSE	F2	IL-6	UNKNOWN	SYBR	None				479.728	220.606	1043.21	21.8494	21.7395	0.155384		7.42487	0.36837	0.260477	-8.90607	TRUE	0.204197	TRUE	3	17	Amp		0.940458	N	N	79.6637	N
45	D9	FALSE	F2	TNF-a	UNKNOWN	SYBR	None				8.93276	7.99569	9.97964	18.7881	18.7554	0.0461889		4.29078	0.0525509	0.0371591	-3.15911	TRUE	0.131822	TRUE	3	14	Amp		0.901257	N	N	84.4389	N
46	D10	FALSE	F2	TNF-a	UNKNOWN	SYBR	None				8.93276	7.99569	9.97964	18.7228	18.7554	0.0461889		4.29078	0.0525509	0.0371591	-3.15911	TRUE	0.131822	TRUE	3	14	Amp		0.981935	Y	N	84.2749	N	64.4298
49	E1	FALSE	F3	Actin	UNKNOWN	SYBR	None							14.6537	14.5255	0.181297						TRUE	0.194445	TRUE	3	10	Amp		0.978146	N	N	87.0063	N
50	E2	FALSE	F3	Actin	UNKNOWN	SYBR	None							14.3973	14.5255	0.181297						TRUE	0.194445	TRUE	3	9	Amp		0.977046	N	N	86.8426	N
51	E3	FALSE	F3	Inos	UNKNOWN	SYBR	None				2.16373	1.02975e-07	45.4644	20.5597	20.4077	0.214917		11.3822	7.99515	5.65342	-1.11352	TRUE	0.0644635	TRUE	3	28	Amp		0.974049	N	N	82.9487	Y
52	E4	FALSE	F3	Inos	UNKNOWN	SYBR	None				2.16373	1.02975e-07	45.4644	20.2557	20.4077	0.214917		11.3822	7.99515	5.65342	-1.11352	TRUE	0.0644635	TRUE	3	17	Amp		0.98216	N	N	86.063	Y
53	E5	FALSE	F3	Cox-2	UNKNOWN	SYBR	None				319.868	199.361	513.217	17.0803	16.9871	0.131885		2.46154	0.224192	0.158528	-8.32133	TRUE	0.189294	TRUE	3	12	Amp		0.96566	N	N	83.1014	N
54	E6	FALSE	F3	Cox-2	UNKNOWN	SYBR	None				319.868	199.361	513.217	16.8938	16.9871	0.131885		2.46154	0.224192	0.158528	-8.32133	TRUE	0.189294	TRUE	3	12	Amp		0.984208	N	N	83.1014	N
55	E7	FALSE	F3	IL-6	UNKNOWN	SYBR	None				652.435	444.515	957.607	21.5178	21.5068	0.0155181		6.98125	0.18196	0.128665	-9.34969	TRUE	0.204197	TRUE	3	16	Amp		0.97981	N	N	79.6637	N
56	E8	FALSE	F3	IL-6	UNKNOWN	SYBR	None				652.435	444.515	957.607	21.4958	21.5068	0.0155181		6.98125	0.18196	0.128665	-9.34969	TRUE	0.204197	TRUE	3	16	Amp		0.972146	N	N	79.6637	N
57	E9	FALSE	F3	TNF-a	UNKNOWN	SYBR	None				5.12033	0.271321	96.6301	18.6425	18.8692	0.320509		5.09365	1.39302	0.985012	-2.35624	TRUE	0.131822	TRUE	3	13	Amp		0.977608	Y	N	84.2749	Y	87.719
58	E10	FALSE	F3	TNF-a	UNKNOWN	SYBR	None				5.12033	0.271321	96.6301	19.0958	18.8692	0.320509		5.09365	1.39302	0.985012	-2.35624	TRUE	0.131822	TRUE	3	16	Amp		0.751688	N	Y	84.2749	Y
61	F1	FALSE	N1	Actin	UNKNOWN	SYBR	None							14.9571	14.954	0.00437113						TRUE	0.194445	TRUE	3	10	Amp		0.988377	N	N	87.0063	N
62	F2	FALSE	N1	Actin	UNKNOWN	SYBR	None							14.9509	14.954	0.00437113						TRUE	0.194445	TRUE	3	10	Amp		0.978281	N	N	86.8426	N
63	F3	FALSE	N1	Inos	UNKNOWN	SYBR	None				79.4168	0.929873	6782.68	22.6471	22.6383	0.0123999		6.18432	2.10892	1.49124	-6.31137	TRUE	0.0644635	TRUE	3	15	Amp		0.958463	N	N	86.063	Y
64	F4	FALSE	N1	Inos	UNKNOWN	SYBR	None				79.4168	0.929873	6782.68	22.6295	22.6383	0.0123999		6.18432	2.10892	1.49124	-6.31137	TRUE	0.0644635	TRUE	3	18	Amp		0.760095	N	Y	86.063	Y
65	F5	FALSE	N1	Cox-2	UNKNOWN	SYBR	None				184.005	103.678	326.568	18.4056	18.2132	0.271996		3.25927	0.272031	0.192355	-7.5236	TRUE	0.189294	TRUE	3	13	Amp		0.977851	N	N	83.1014	N
66	F6	FALSE	N1	Cox-2	UNKNOWN	SYBR	None				184.005	103.678	326.568	18.0209	18.2132	0.271996		3.25927	0.272031	0.192355	-7.5236	TRUE	0.189294	TRUE	3	13	Amp		0.984265	N	N	83.1014	N
67	F7	FALSE	N1	IL-6	UNKNOWN	SYBR	None				266.705	99.5308	714.669	23.5563	23.2258	0.467378		8.27184	0.467399	0.330501	-8.0591	TRUE	0.204197	TRUE	3	19	Amp		0.809205	N	N	79.6637	N
68	F8	FALSE	N1	IL-6	UNKNOWN	SYBR	None				266.705	99.5308	714.669	22.8953	23.2258	0.467378		8.27184	0.467399	0.330501	-8.0591	TRUE	0.204197	TRUE	3	18	Amp		0.98985	N	N	79.6637	N
69	F9	FALSE	N1	TNF-a	UNKNOWN	SYBR	None				4.11649	1.79346	9.44851	20.0839	20.3624	0.39396		5.40847	0.393985	0.278589	-2.04141	TRUE	0.131822	TRUE	3	15	Amp		0.986577	N	N	84.2749	N
70	F10	FALSE	N1	TNF-a	UNKNOWN	SYBR	None				4.11649	1.79346	9.44851	20.641	20.3624	0.39396		5.40847	0.393985	0.278589	-2.04141	TRUE	0.131822	TRUE	3	16	Amp		0.928985	N	N	84.2749	N
73	G1	FALSE	N2	Actin	UNKNOWN	SYBR	None							14.783	14.7396	0.061384						TRUE	0.194445	TRUE	3	8	Amp		0.970419	N	N	87.0063	N
74	G2	FALSE	N2	Actin	UNKNOWN	SYBR	None							14.6962	14.7396	0.061384						TRUE	0.194445	TRUE	3	9	Amp		0.978678	N	N	87.0063	N
75	G3	FALSE	N2	Inos	UNKNOWN	SYBR	None				93.9419	82.4935	106.979	20.6854	20.6816	0.005442		5.94199	0.0616248	0.0435753	-6.5537	TRUE	0.0644635	TRUE	3	17	Amp		0.990512	N	N	86.063	N
76	G4	FALSE	N2	Inos	UNKNOWN	SYBR	None				93.9419	82.4935	106.979	20.6777	20.6816	0.005442		5.94199	0.0616248	0.0435753	-6.5537	TRUE	0.0644635	TRUE	3	17	Amp		0.993686	N	N	86.063	N
77	G5	FALSE	N2	Cox-2	UNKNOWN	SYBR	None				210.42	183.676	241.059	17.7914	17.8053	0.0196694		3.06574	0.0644584	0.045579	-7.71713	TRUE	0.189294	TRUE	3	13	Amp		0.986363	N	N	83.1014	N
78	G6	FALSE	N2	Cox-2	UNKNOWN	SYBR	None				210.42	183.676	241.059	17.8192	17.8053	0.0196694		3.06574	0.0644584	0.045579	-7.71713	TRUE	0.189294	TRUE	3	13	Amp		0.988021	N	N	83.1014	N
79	G7	FALSE	N2	IL-6	UNKNOWN	SYBR	None				426.081	255.032	711.85	22.5021	22.3355	0.235504		7.59596	0.243373	0.172091	-8.73498	TRUE	0.204197	TRUE	3	17	Amp		0.915845	N	N	79.6637	N
80	G8	FALSE	N2	IL-6	UNKNOWN	SYBR	None				426.081	255.032	711.85	22.169	22.3355	0.235504		7.59596	0.243373	0.172091	-8.73498	TRUE	0.204197	TRUE	3	17	Amp		0.970143	N	N	79.6637	N
81	G9	FALSE	N2	TNF-a	UNKNOWN	SYBR	None				6.31478	5.48513	7.26992	19.5494	19.5307	0.0263253		4.79115	0.0667908	0.0472283	-2.65873	TRUE	0.131822	TRUE	3	15	Amp		0.987816	N	N	84.4389	N
82	G10	FALSE	N2	TNF-a	UNKNOWN	SYBR	None				6.31478	5.48513	7.26992	19.5121	19.5307	0.0263253		4.79115	0.0667908	0.0472283	-2.65873	TRUE	0.131822	TRUE	3	13	Amp		0.973152	N	N	84.2749	N
85	H1	FALSE	N3	Actin	UNKNOWN	SYBR	None							15.2753	15.2299	0.0641462						TRUE	0.194445	TRUE	3	10	Amp		0.973016	N	N	87.0063	N
86	H2	FALSE	N3	Actin	UNKNOWN	SYBR	None							15.1845	15.2299	0.0641462						TRUE	0.194445	TRUE	3	10	Amp		0.965588	N	N	87.0063	N
87	H3	FALSE	N3	Inos	UNKNOWN	SYBR	None				66.8104	28.8399	154.773	21.3856	21.1636	0.313938		6.43369	0.398367	0.281688	-6.062	TRUE	0.0644635	TRUE	3	17	Amp		0.992762	N	N	86.063	N
88	H4	FALSE	N3	Inos	UNKNOWN	SYBR	None				66.8104	28.8399	154.773	20.9416	21.1636	0.313938		6.43369	0.398367	0.281688	-6.062	TRUE	0.0644635	TRUE	3	19	Amp		0.796615	N	Y	86.063	N
89	H5	FALSE	N3	Cox-2	UNKNOWN	SYBR	None				190.813	146.834	247.964	18.512	18.4367	0.106392		3.20686	0.124234	0.0878465	-7.57602	TRUE	0.189294	TRUE	3	14	Amp		0.974404	N	N	83.1014	N
90	H6	FALSE	N3	Cox-2	UNKNOWN	SYBR	None				190.813	146.834	247.964	18.3615	18.4367	0.106392		3.20686	0.124234	0.0878465	-7.57602	TRUE	0.189294	TRUE	3	13	Amp		0.981659	N	N	82.9376	N
91	H7	FALSE	N3	IL-6	UNKNOWN	SYBR	None				209.216	124.078	352.773	23.6828	23.852	0.239296		8.62209	0.247744	0.175182	-7.70885	TRUE	0.204197	TRUE	3	18	Amp		0.884836	N	N	79.6637	N
92	H8	FALSE	N3	IL-6	UNKNOWN	SYBR	None				209.216	124.078	352.773	24.0212	23.852	0.239296		8.62209	0.247744	0.175182	-7.70885	TRUE	0.204197	TRUE	3	20	Amp		0.891879	N	N	79.6637	N
93	H9	FALSE	N3	TNF-a	UNKNOWN	SYBR	None				4.81822	3.90254	5.94874	20.4655	20.4113	0.0766479		5.18139	0.0999482	0.070674	-2.2685	TRUE	0.131822	TRUE	3	16	Amp		0.964627	N	N	84.2749	N
94	H10	FALSE	N3	TNF-a	UNKNOWN	SYBR	None				4.81822	3.90254	5.94874	20.3571	20.4113	0.0766479		5.18139	0.0999482	0.070674	-2.2685	TRUE	0.131822	TRUE	3	16	Amp		0.982786	N	N	84.2749	N
Analysis Type	Singleplex
Endogenous Control	Actin
RQ Min/Max Confidence Level	95.0
Reference Sample	Con
	β-actin	Con	14.8428	14.8399	14.8414
		LPS	14.4974	14.3229	14.4101
		N1	14.9571	14.9509	14.954
		N2	14.783	14.6962	14.7396
		N3	15.2753	15.1845	15.2299
		F1	14.6082	14.5264	14.5673
		F2	14.4469	14.4824	14.4647
		F3	14.6537	14.3973	14.5255
															MG			EG
													Con	LPS	80	60	40	80	60	40
	Inos	Con	26.8675	27.8066	12.0261	12.9653	12.4957	-0.469595	0.469595	1.38472	0.722167		1.38472	105.523	27.908	93.6917	81.0091	113.933	94.4494	88.1293
		LPS	20.1844	20.1658	5.77427	5.75562		-6.72142	-6.74007	105.523	106.896		0.722167	106.896	28.2493	94.1929	110.201	118.771	101.967	108.796
		N1	22.6471	22.6295	7.69308	7.67555		-4.80261	-4.82014	27.908	28.2493
		N2	20.6854	20.6777	5.94584	5.93814		-6.54985	-6.55755	93.6917	94.1929
		N3	21.3856	20.9416	6.15568	5.7117		-6.34001	-6.78399	81.0091	110.201
		F1	20.2309	20.1709	5.66364	5.60365		-6.83205	-6.89204	113.933	118.771
		F2	20.3989	20.2884	5.93422	5.82373		-6.56147	-6.67196	94.4494	101.967
		F3	20.5597	20.2557	6.03414	5.7302		-6.46155	-6.76549	88.1293	108.796
	COX-2	Con	25.8956	25.3529	11.0542	10.5115	10.7829	0.271356	-0.271356	0.828541	1.20694				MG			EG
		LPS	16.28	16.2803	1.86981	1.87019		-8.91306	-8.91268	482.058	481.929		Con	LPS	80	60	40	80	60	40
		N1	18.4056	18.0209	3.4516	3.06694		-7.33127	-7.71593	161.039	210.245		0.828541	482.058	161.039	212.459	181.118	382.644	304.409	299.846
		N2	17.7914	17.8192	3.05183	3.07965		-7.73104	-7.70322	212.459	208.402		1.20694	481.929	210.245	208.402	201.027	396.833	273.859	341.227
		N3	18.512	18.3615	3.28209	3.13162		-7.50079	-7.65125	181.118	201.027
		F1	16.7703	16.7177	2.20301	2.15048		-8.57986	-8.63239	382.644	396.833
		F2	16.9977	17.1502	2.533	2.68558		-8.24987	-8.09729	304.409	273.859
		F3	17.0803	16.8938	2.5548	2.36828		-8.22808	-8.41459	299.846	341.227

## Sheet: Melt Curve Raw Data
Block Type	96-Well 0.2-mL Block
Calibration Background is expired	No
Calibration Background performed on	07-22-2020
Calibration Pure Dye ABY is expired	No
Calibration Pure Dye ABY performed on	07-22-2020
Calibration Pure Dye FAM is expired	No
Calibration Pure Dye FAM performed on	07-22-2020
Calibration Pure Dye JUN is expired	No
Calibration Pure Dye JUN performed on	07-22-2020
Calibration Pure Dye NED is expired	No
Calibration Pure Dye NED performed on	07-22-2020
Calibration Pure Dye ROX is expired	No
Calibration Pure Dye ROX performed on	07-22-2020
Calibration Pure Dye SYBR is expired	No
Calibration Pure Dye SYBR performed on	07-22-2020
Calibration Pure Dye TAMRA is expired	No
Calibration Pure Dye TAMRA performed on	07-22-2020
Calibration Pure Dye VIC is expired	No
Calibration Pure Dye VIC performed on	07-22-2020
Calibration ROI is expired	No
Calibration ROI performed on	07-22-2020
Calibration Uniformity is expired	No
Calibration Uniformity performed on	07-22-2020
Chemistry	SYBR_GREEN
Date Created	2022-01-07 12:23:54 PM CST
Experiment Barcode
Experiment Comment
Experiment File Name	D:\WBG\2022-01-07_N4-F11.eds
Experiment Name	2022-01-07_N4-F11
Experiment Run End Time	2022-01-07 12:24:54 PM CST
Experiment Type	Comparative Cт (ΔΔCт)
Instrument Name	272324596
Instrument Serial Number	272324596
Instrument Type	QuantStudio™ 3 System
Passive Reference	ROX
Post-read Stage/Step
Pre-read Stage/Step
Quantification Cycle Method	Ct
Signal Smoothing On	true
Stage where Melt Analysis is performed	Stage3
Stage/ Cycle where Ct Analysis is performed	Stage2, Step2
User Name
Well	Well Position	Reading	Temperature	Fluorescence	Derivative	Target Name
1	A1	1	60.0016	448881	6465.1	Actin
1	A1	2	60.3289	446788	6630.66	Actin
1	A1	3	60.6563	445357	6830.6	Actin
1	A1	4	60.9836	443937	7059.16	Actin
1	A1	5	61.3109	441653	7299.2	Actin
1	A1	6	61.6382	438702	7526.83	Actin
1	A1	7	61.9656	436072	7720.18	Actin
1	A1	8	62.2929	433350	7844	Actin
1	A1	9	62.6202	430840	7913.57	Actin
1	A1	10	62.9476	428769	7959.76	Actin
1	A1	11	63.2749	424753	7995.69	Actin
1	A1	12	63.6022	422745	8035.2	Actin
1	A1	13	63.9296	420050	8087.56	Actin
1	A1	14	64.2569	417821	8153.63	Actin
1	A1	15	64.5842	414224	8224.48	Actin
1	A1	16	64.9115	412394	8285.66	Actin
1	A1	17	65.2389	408239	8323.96	Actin
1	A1	18	65.5662	405883	8334.54	Actin
1	A1	19	65.8935	402720	8323.6	Actin
1	A1	20	66.2209	399993	8304.37	Actin
1	A1	21	66.5482	396967	8289.46	Actin
1	A1	22	66.8755	394982	8283.62	Actin
1	A1	23	67.2029	392888	8282.52	Actin
1	A1	24	67.5302	388004	8277.54	Actin
1	A1	25	67.8575	385950	8262.92	Actin
1	A1	26	68.1848	382903	8239.7	Actin
1	A1	27	68.5122	380247	8213.98	Actin
1	A1	28	68.8395	378020	8191.87	Actin
1	A1	29	69.1668	373852	8175.3	Actin
1	A1	30	69.4942	371754	8160.93	Actin
1	A1	31	69.8215	369371	8142.94	Actin
1	A1	32	70.1488	365999	8117.05	Actin
1	A1	33	70.4761	362728	8084.17	Actin
1	A1	34	70.8035	359838	8050.61	Actin
1	A1	35	71.1308	358112	8024.23	Actin
1	A1	36	71.4581	355324	8009.51	Actin
1	A1	37	71.7855	352193	8004.29	Actin
1	A1	38	72.1128	349357	8001.16	Actin
1	A1	39	72.4401	346368	7991.08	Actin
1	A1	40	72.7675	344781	7966.75	Actin
1	A1	41	73.0948	341658	7924.77	Actin
1	A1	42	73.4221	337892	7866.55	Actin
1	A1	43	73.7494	336811	7799.08	Actin
1	A1	44	74.0768	332795	7707.81	Actin
1	A1	45	74.4041	331277	7636.18	Actin
1	A1	46	74.7314	328405	7598.98	Actin
1	A1	47	75.0588	326626	7594.01	Actin
1	A1	48	75.3861	323473	7603.55	Actin
1	A1	49	75.7134	320792	7601.77	Actin
1	A1	50	76.0407	318229	7566.93	Actin
1	A1	51	76.3681	314718	7492.5	Actin
1	A1	52	76.6954	313579	7390.64	Actin
1	A1	53	77.0227	310205	7285.85	Actin
1	A1	54	77.3501	308327	7202.58	Actin
1	A1	55	77.6774	306796	7154.1	Actin
1	A1	56	78.0047	303990	7137.81	Actin
1	A1	57	78.3321	301336	7139.74	Actin
1	A1	58	78.6594	299022	7143.27	Actin
1	A1	59	78.9867	296642	7137.55	Actin
1	A1	60	79.314	294626	7119.96	Actin
1	A1	61	79.6414	291507	7094.27	Actin
1	A1	62	79.9687	290233	7066.5	Actin
1	A1	63	80.296	286697	7041.46	Actin
1	A1	64	80.6234	284616	7020.34	Actin
1	A1	65	80.9507	283255	6999.8	Actin
1	A1	66	81.278	280466	6973.81	Actin
1	A1	67	81.6053	276975	6939.87	Actin
1	A1	68	81.9327	275651	6907.55	Actin
1	A1	69	82.26	273479	6905.18	Actin
1	A1	70	82.5873	269965	6979.6	Actin
1	A1	71	82.9147	270072	7190.77	Actin
1	A1	72	83.242	267004	7605.81	Actin
1	A1	73	83.5693	264255	8141.61	Actin
1	A1	74	83.8967	261148	8870.12	Actin
1	A1	75	84.224	259273	9920.66	Actin
1	A1	76	84.5513	255042	11378.7	Actin
1	A1	77	84.8786	250075	13344.6	Actin
1	A1	78	85.206	240290	15926.1	Actin
1	A1	79	85.5333	233004	19203	Actin
1	A1	80	85.8606	225828	23140.4	Actin
1	A1	81	86.188	218056	27462.6	Actin
1	A1	82	86.5153	204039	31563.3	Actin
1	A1	83	86.8426	172392	34566.2	Actin
1	A1	84	87.17	133364	35588	Actin
1	A1	85	87.4973	113301	34113.6	Actin
1	A1	86	87.8246	110873	30273.5	Actin
1	A1	87	88.1519	111167	24838.4	Actin
1	A1	88	88.4793	110109	18917.9	Actin
1	A1	89	88.8066	111320	13539.9	Actin
1	A1	90	89.1339	110172	9338.27	Actin
1	A1	91	89.4613	109623	5881.13	Actin
1	A1	92	89.7886	108781	3398.48	Actin
1	A1	93	90.1159	109358	2099.2	Actin
1	A1	94	90.4433	108917	1510.38	Actin
1	A1	95	90.7706	107659	1282.97	Actin
1	A1	96	91.0979	107057	1203.09	Actin
1	A1	97	91.4252	107333	1158.21	Actin
1	A1	98	91.7526	106630	1097.98	Actin
1	A1	99	92.0799	105496	1005.28	Actin
1	A1	100	92.4072	106377	879.165	Actin
1	A1	101	92.7346	105507	727.082	Actin
1	A1	102	93.0619	104577	562.737	Actin
1	A1	103	93.3892	105519	404.998	Actin
1	A1	104	93.7165	105271	273.465	Actin
1	A1	105	94.0439	105520	180.86	Actin
1	A1	106	94.3712	105261	126.39	Actin
1	A1	107	94.6985	104711	95.7275	Actin
2	A2	1	60.0016	385998	6057.46	Actin
2	A2	2	60.3289	384402	6228.98	Actin
2	A2	3	60.6563	383543	6429.31	Actin
2	A2	4	60.9836	381072	6641.24	Actin
2	A2	5	61.3109	379172	6841.94	Actin
2	A2	6	61.6382	376519	7012.49	Actin
2	A2	7	61.9656	373581	7133.73	Actin
2	A2	8	62.2929	371236	7199.26	Actin
2	A2	9	62.6202	369414	7248.9	Actin
2	A2	10	62.9476	367002	7288.33	Actin
2	A2	11	63.2749	364208	7321.55	Actin
2	A2	12	63.6022	361818	7353.28	Actin
2	A2	13	63.9296	357922	7389.85	Actin
2	A2	14	64.2569	356940	7436.74	Actin
2	A2	15	64.5842	354573	7493.5	Actin
2	A2	16	64.9115	351474	7550.73	Actin
2	A2	17	65.2389	348495	7593.34	Actin
2	A2	18	65.5662	346220	7608.03	Actin
2	A2	19	65.8935	343007	7590.26	Actin
2	A2	20	66.2209	340054	7547.14	Actin
2	A2	21	66.5482	338530	7494.4	Actin
2	A2	22	66.8755	335259	7449.96	Actin
2	A2	23	67.2029	332502	7427.3	Actin
2	A2	24	67.5302	331546	7431.83	Actin
2	A2	25	67.8575	327732	7460.66	Actin
2	A2	26	68.1848	325350	7505.24	Actin
2	A2	27	68.5122	322382	7554.26	Actin
2	A2	28	68.8395	320122	7595.41	Actin
2	A2	29	69.1668	317872	7617.09	Actin
2	A2	30	69.4942	313967	7611.3	Actin
2	A2	31	69.8215	311234	7577.66	Actin
2	A2	32	70.1488	309003	7525.15	Actin
2	A2	33	70.4761	305661	7468.66	Actin
2	A2	34	70.8035	304092	7421.65	Actin
2	A2	35	71.1308	301397	7388.69	Actin
2	A2	36	71.4581	299067	7363.92	Actin
2	A2	37	71.7855	295421	7335.77	Actin
2	A2	38	72.1128	293376	7295.77	Actin
2	A2	39	72.4401	291276	7244.46	Actin
2	A2	40	72.7675	288050	7191.18	Actin
2	A2	41	73.0948	285970	7147.85	Actin
2	A2	42	73.4221	284662	7121.47	Actin
2	A2	43	73.7494	281887	7109.91	Actin
2	A2	44	74.0768	278505	7103.96	Actin
2	A2	45	74.4041	276484	7096.11	Actin
2	A2	46	74.7314	273875	7079.7	Actin
2	A2	47	75.0588	272112	7054.41	Actin
2	A2	48	75.3861	269333	7020.57	Actin
2	A2	49	75.7134	266930	6975.23	Actin
2	A2	50	76.0407	264736	6912.97	Actin
2	A2	51	76.3681	261325	6831.13	Actin
2	A2	52	76.6954	259873	6733.33	Actin
2	A2	53	77.0227	257927	6628.24	Actin
2	A2	54	77.3501	255100	6525.15	Actin
2	A2	55	77.6774	253648	6430.45	Actin
2	A2	56	78.0047	251181	6347.39	Actin
2	A2	57	78.3321	248468	6277.82	Actin
2	A2	58	78.6594	247440	6222.5	Actin
2	A2	59	78.9867	245384	6180	Actin
2	A2	60	79.314	243200	6146.63	Actin
2	A2	61	79.6414	240138	6119.21	Actin
2	A2	62	79.9687	238389	6098.59	Actin
2	A2	63	80.296	236991	6089.45	Actin
2	A2	64	80.6234	235073	6095.79	Actin
2	A2	65	80.9507	232263	6116.14	Actin
2	A2	66	81.278	230780	6143.87	Actin
2	A2	67	81.6053	227762	6173.64	Actin
2	A2	68	81.9327	226159	6209.97	Actin
2	A2	69	82.26	224382	6272.38	Actin
2	A2	70	82.5873	221480	6395.97	Actin
2	A2	71	82.9147	220358	6630.26	Actin
2	A2	72	83.242	218040	7039.25	Actin
2	A2	73	83.5693	215278	7502.11	Actin
2	A2	74	83.8967	212958	8172.39	Actin
2	A2	75	84.224	210704	9146.68	Actin
2	A2	76	84.5513	208031	10503.3	Actin
2	A2	77	84.8786	201345	12324.6	Actin
2	A2	78	85.206	192598	14688.7	Actin
2	A2	79	85.5333	186557	17632.7	Actin
2	A2	80	85.8606	180439	21073.3	Actin
2	A2	81	86.188	171277	24705.6	Actin
2	A2	82	86.5153	157051	27955.8	Actin
2	A2	83	86.8426	126118	30074.6	Actin
2	A2	84	87.17	95135.1	30388.3	Actin
2	A2	85	87.4973	83307.2	28601.2	Actin
2	A2	86	87.8246	81956.4	24971	Actin
2	A2	87	88.1519	81112.2	20234.7	Actin
2	A2	88	88.4793	81112.2	15319.3	Actin
2	A2	89	88.8066	80448.3	11005.2	Actin
2	A2	90	89.1339	80241.4	7716.75	Actin
2	A2	91	89.4613	79297.1	4685.21	Actin
2	A2	92	89.7886	78965.8	2693.28	Actin
2	A2	93	90.1159	78405.3	1641.46	Actin
2	A2	94	90.4433	79571.1	1160.12	Actin
2	A2	95	90.7706	78202.6	982.877	Actin
2	A2	96	91.0979	77062.9	939.206	Actin
2	A2	97	91.4252	76784.7	926.001	Actin
2	A2	98	91.7526	76875.1	885.695	Actin
2	A2	99	92.0799	75752.6	794.589	Actin
2	A2	100	92.4072	75849.2	654.98	Actin
2	A2	101	92.7346	75255.5	486.187	Actin
2	A2	102	93.0619	75152.9	313.847	Actin
2	A2	103	93.3892	76455.6	159.982	Actin
2	A2	104	93.7165	74506.4	36.2021	Actin
2	A2	105	94.0439	75122.3	-57.7266	Actin
2	A2	106	94.3712	75226.6	-130.311	Actin
2	A2	107	94.6985	75167.3	-192.689	Actin
3	A3	1	60.0009	328563	7711.31	Inos
3	A3	2	60.3287	326983	7775.96	Inos
3	A3	3	60.6566	324551	7854.93	Inos
3	A3	4	60.9844	321276	7962.29	Inos
3	A3	5	61.3122	319490	8096.19	Inos
3	A3	6	61.64	317805	8240.96	Inos
3	A3	7	61.9678	315403	8392.12	Inos
3	A3	8	62.2957	311597	8520.12	Inos
3	A3	9	62.6235	307674	8600.73	Inos
3	A3	10	62.9513	305863	8626.46	Inos
3	A3	11	63.2792	302143	8608.48	Inos
3	A3	12	63.607	299408	8569.05	Inos
3	A3	13	63.9348	296454	8530.27	Inos
3	A3	14	64.2626	293966	8506.4	Inos
3	A3	15	64.5905	290969	8501.59	Inos
3	A3	16	64.9183	287849	8512.94	Inos
3	A3	17	65.2461	284576	8534.67	Inos
3	A3	18	65.5739	282827	8561	Inos
3	A3	19	65.9018	279019	8587.42	Inos
3	A3	20	66.2296	276120	8610.38	Inos
3	A3	21	66.5574	273402	8626.89	Inos
3	A3	22	66.8852	270998	8634.55	Inos
3	A3	23	67.2131	267257	8632.49	Inos
3	A3	24	67.5409	264160	8622.12	Inos
3	A3	25	67.8687	261923	8607.07	Inos
3	A3	26	68.1965	258396	8592.03	Inos
3	A3	27	68.5244	255548	8580.49	Inos
3	A3	28	68.8522	252515	8572.76	Inos
3	A3	29	69.18	250021	8565.73	Inos
3	A3	30	69.5078	246343	8553.68	Inos
3	A3	31	69.8357	243461	8530.63	Inos
3	A3	32	70.1635	240894	8492.34	Inos
3	A3	33	70.4913	237423	8437.98	Inos
3	A3	34	70.8191	234587	8370.37	Inos
3	A3	35	71.147	231933	8295.65	Inos
3	A3	36	71.4748	229003	8222.48	Inos
3	A3	37	71.8026	226017	8160.17	Inos
3	A3	38	72.1304	223596	8115.96	Inos
3	A3	39	72.4583	221092	8091.81	Inos
3	A3	40	72.7861	218512	8082.68	Inos
3	A3	41	73.1139	215737	8078.42	Inos
3	A3	42	73.4417	212941	8068.94	Inos
3	A3	43	73.7696	209048	8049.23	Inos
3	A3	44	74.0974	207655	8014.25	Inos
3	A3	45	74.4252	204931	7970.5	Inos
3	A3	46	74.753	202309	7917.92	Inos
3	A3	47	75.0809	198700	7849.73	Inos
3	A3	48	75.4087	196801	7759.05	Inos
3	A3	49	75.7365	193444	7647.16	Inos
3	A3	50	76.0643	191242	7527.38	Inos
3	A3	51	76.3922	188889	7421.09	Inos
3	A3	52	76.72	186581	7348.07	Inos
3	A3	53	77.0478	184856	7318.06	Inos
3	A3	54	77.3756	180856	7328.17	Inos
3	A3	55	77.7035	179716	7366.51	Inos
3	A3	56	78.0313	176929	7419.35	Inos
3	A3	57	78.3591	174539	7476.67	Inos
3	A3	58	78.6869	171598	7534.23	Inos
3	A3	59	79.0148	169112	7591.5	Inos
3	A3	60	79.3426	167356	7646.84	Inos
3	A3	61	79.6704	164112	7693.92	Inos
3	A3	62	79.9982	161835	7722.46	Inos
3	A3	63	80.3261	158354	7724.17	Inos
3	A3	64	80.6539	155683	7699.96	Inos
3	A3	65	80.9817	153833	7662.39	Inos
3	A3	66	81.3095	151337	7630.68	Inos
3	A3	67	81.6374	148570	7621.89	Inos
3	A3	68	81.9652	146380	7644.72	Inos
3	A3	69	82.293	143384	7702.74	Inos
3	A3	70	82.6208	140930	7807.5	Inos
3	A3	71	82.9487	137949	8000.25	Inos
3	A3	72	83.2765	136034	8315.69	Inos
3	A3	73	83.6043	132832	8923.84	Inos
3	A3	74	83.9321	129998	10068.5	Inos
3	A3	75	84.26	128126	12050.4	Inos
3	A3	76	84.5878	124099	15154	Inos
3	A3	77	84.9156	118844	19492.5	Inos
3	A3	78	85.2435	110019	24821.6	Inos
3	A3	79	85.5713	93362.6	30424.1	Inos
3	A3	80	85.8991	61961.6	35187	Inos
3	A3	81	86.2269	28552.4	37913.7	Inos
3	A3	82	86.5547	9021.5	37771.3	Inos
3	A3	83	86.8826	3776.3	34649.4	Inos
3	A3	84	87.2104	3517.56	29225	Inos
3	A3	85	87.5382	3064.49	22689	Inos
3	A3	86	87.8661	3307.71	16289.1	Inos
3	A3	87	88.1939	2468.15	10930.7	Inos
3	A3	88	88.5217	2552.88	6757.7	Inos
3	A3	89	88.8495	2826.43	3602.46	Inos
3	A3	90	89.1774	2547.44	1768.85	Inos
3	A3	91	89.5052	2407.48	803.303	Inos
3	A3	92	89.833	1654.31	330.119	Inos
3	A3	93	90.1608	2340.59	101.03	Inos
3	A3	94	90.4887	2581.11	-18.9346	Inos
3	A3	95	90.8165	1828.95	-89.0142	Inos
3	A3	96	91.1443	2213	-128.481	Inos
3	A3	97	91.4721	2106.71	-141.087	Inos
3	A3	98	91.8	2549.94	-128.427	Inos
3	A3	99	92.1278	1888.62	-95.8125	Inos
3	A3	100	92.4556	2313.74	-53.2725	Inos
3	A3	101	92.7834	1509.31	-12.7871	Inos
3	A3	102	93.1113	1558.29	16.666	Inos
3	A3	103	93.4391	1672.52	32.9233	Inos
3	A3	104	93.7669	2128.21	40.271	Inos
3	A3	105	94.0947	1191.68	45.1421	Inos
3	A3	106	94.4226	1230.92	51.5293	Inos
3	A3	107	94.7504	1429.05	59.6172	Inos
4	A4	1	60.0009	425548	8551.63	Inos
4	A4	2	60.3287	423222	8754.8	Inos
4	A4	3	60.6566	421576	8988.54	Inos
4	A4	4	60.9844	419933	9231.8	Inos
4	A4	5	61.3122	415000	9447.46	Inos
4	A4	6	61.64	412861	9584.5	Inos
4	A4	7	61.9678	409030	9693.87	Inos
4	A4	8	62.2957	405828	9780.9	Inos
4	A4	9	62.6235	403476	9854.63	Inos
4	A4	10	62.9513	399659	9922.67	Inos
4	A4	11	63.2792	396271	9989.05	Inos
4	A4	12	63.607	392829	10054.9	Inos
4	A4	13	63.9348	389429	10119.4	Inos
4	A4	14	64.2626	386074	10179.6	Inos
4	A4	15	64.5905	382671	10230.7	Inos
4	A4	16	64.9183	379083	10266.3	Inos
4	A4	17	65.2461	375008	10281.3	Inos
4	A4	18	65.5739	372249	10274.4	Inos
4	A4	19	65.9018	368032	10248.2	Inos
4	A4	20	66.2296	364800	10208.2	Inos
4	A4	21	66.5574	361846	10160	Inos
4	A4	22	66.8852	358198	10107.7	Inos
4	A4	23	67.2131	354759	10055.4	Inos
4	A4	24	67.5409	351033	10008	Inos
4	A4	25	67.8687	347773	9971.8	Inos
4	A4	26	68.1965	345168	9952.42	Inos
4	A4	27	68.5244	340793	9952.28	Inos
4	A4	28	68.8522	338140	9968.53	Inos
4	A4	29	69.18	334110	9993.39	Inos
4	A4	30	69.5078	331783	10016.4	Inos
4	A4	31	69.8357	326532	10027	Inos
4	A4	32	70.1635	324158	10016.8	Inos
4	A4	33	70.4913	320477	9979.94	Inos
4	A4	34	70.8191	317174	9913.58	Inos
4	A4	35	71.147	313262	9819.62	Inos
4	A4	36	71.4748	310203	9706.99	Inos
4	A4	37	71.8026	306697	9592.49	Inos
4	A4	38	72.1304	303292	9497.04	Inos
4	A4	39	72.4583	301661	9437.53	Inos
4	A4	40	72.7861	298926	9419.41	Inos
4	A4	41	73.1139	294868	9434.35	Inos
4	A4	42	73.4417	291060	9464.98	Inos
4	A4	43	73.7696	289046	9492.3	Inos
4	A4	44	74.0974	285812	9502.04	Inos
4	A4	45	74.4252	282124	9487.37	Inos
4	A4	46	74.753	278402	9448.94	Inos
4	A4	47	75.0809	275554	9382.51	Inos
4	A4	48	75.4087	273240	9289.8	Inos
4	A4	49	75.7365	270287	9190.42	Inos
4	A4	50	76.0643	266030	9085.06	Inos
4	A4	51	76.3922	263691	8971.53	Inos
4	A4	52	76.72	260717	8852.3	Inos
4	A4	53	77.0478	257203	8739.22	Inos
4	A4	54	77.3756	255698	8651.39	Inos
4	A4	55	77.7035	252328	8607.84	Inos
4	A4	56	78.0313	250092	8619.8	Inos
4	A4	57	78.3591	247034	8686.33	Inos
4	A4	58	78.6869	243665	8794.87	Inos
4	A4	59	79.0148	242206	8924.52	Inos
4	A4	60	79.3426	238422	9052.12	Inos
4	A4	61	79.6704	234257	9159.18	Inos
4	A4	62	79.9982	231940	9237.01	Inos
4	A4	63	80.3261	228615	9286.2	Inos
4	A4	64	80.6539	226913	9310.42	Inos
4	A4	65	80.9817	222189	9310.15	Inos
4	A4	66	81.3095	219325	9281.73	Inos
4	A4	67	81.6374	216731	9224.08	Inos
4	A4	68	81.9652	212690	9146.92	Inos
4	A4	69	82.293	210825	9075.78	Inos
4	A4	70	82.6208	207974	9054.86	Inos
4	A4	71	82.9487	204813	9156.39	Inos
4	A4	72	83.2765	201923	9480.22	Inos
4	A4	73	83.6043	198315	10056.7	Inos
4	A4	74	83.9321	196663	11201.5	Inos
4	A4	75	84.26	192858	13226.9	Inos
4	A4	76	84.5878	189768	16437.6	Inos
4	A4	77	84.9156	183788	20972.8	Inos
4	A4	78	85.2435	172422	26610.8	Inos
4	A4	79	85.5713	156275	32639.5	Inos
4	A4	80	85.8991	120495	37915.5	Inos
4	A4	81	86.2269	81880.9	41167	Inos
4	A4	82	86.5547	56752.6	41450.9	Inos
4	A4	83	86.8826	48585	38546.8	Inos
4	A4	84	87.2104	47233.9	33065.7	Inos
4	A4	85	87.5382	46685.2	26207.9	Inos
4	A4	86	87.8661	46545.5	19302.1	Inos
4	A4	87	88.1939	46032.6	13373.5	Inos
4	A4	88	88.5217	46498.7	8723.01	Inos
4	A4	89	88.8495	47281.8	4555.52	Inos
4	A4	90	89.1774	46276.1	2088.64	Inos
4	A4	91	89.5052	45780.5	776.545	Inos
4	A4	92	89.833	45980.6	140.011	Inos
4	A4	93	90.1608	45839.1	-148.521	Inos
4	A4	94	90.4887	46716.5	-269.047	Inos
4	A4	95	90.8165	46455.6	-301.801	Inos
4	A4	96	91.1443	45785.2	-280.739	Inos
4	A4	97	91.4721	46141.9	-230.186	Inos
4	A4	98	91.8	46027.3	-178.117	Inos
4	A4	99	92.1278	45164.9	-151.694	Inos
4	A4	100	92.4556	45071	-166.38	Inos
4	A4	101	92.7834	45731	-218.793	Inos
4	A4	102	93.1113	45240.4	-288.719	Inos
4	A4	103	93.4391	45657.5	-349.54	Inos
4	A4	104	93.7669	46075.4	-381.552	Inos
4	A4	105	94.0947	45210.4	-380.881	Inos
4	A4	106	94.4226	45668.2	-359.152	Inos
4	A4	107	94.7504	44823	-334.914	Inos
5	A5	1	60.0012	510804	7132.55	Cox-2
5	A5	2	60.3289	508066	7305.08	Cox-2
5	A5	3	60.6565	506852	7499.08	Cox-2
5	A5	4	60.9842	504684	7711.89	Cox-2
5	A5	5	61.3119	502220	7935.95	Cox-2
5	A5	6	61.6395	498759	8158.38	Cox-2
5	A5	7	61.9672	497237	8361.57	Cox-2
5	A5	8	62.2948	494062	8509.6	Cox-2
5	A5	9	62.6225	490094	8621.97	Cox-2
5	A5	10	62.9502	487910	8700.15	Cox-2
5	A5	11	63.2778	484924	8754.46	Cox-2
5	A5	12	63.6055	481656	8800.48	Cox-2
5	A5	13	63.9332	478248	8852.92	Cox-2
5	A5	14	64.2608	475627	8918.02	Cox-2
5	A5	15	64.5885	473497	8989.08	Cox-2
5	A5	16	64.9161	469092	9048.32	Cox-2
5	A5	17	65.2438	466789	9075.39	Cox-2
5	A5	18	65.5715	462578	9058.61	Cox-2
5	A5	19	65.8991	459638	9002.01	Cox-2
5	A5	20	66.2268	456380	8924.19	Cox-2
5	A5	21	66.5545	454334	8849.29	Cox-2
5	A5	22	66.8821	450157	8795.84	Cox-2
5	A5	23	67.2098	448814	8771.13	Cox-2
5	A5	24	67.5374	445127	8772.57	Cox-2
5	A5	25	67.8651	441804	8794.08	Cox-2
5	A5	26	68.1928	438061	8830.04	Cox-2
5	A5	27	68.5204	436202	8873.93	Cox-2
5	A5	28	68.8481	432946	8913.47	Cox-2
5	A5	29	69.1758	429812	8930.21	Cox-2
5	A5	30	69.5034	426676	8907.77	Cox-2
5	A5	31	69.8311	421740	8843.9	Cox-2
5	A5	32	70.1588	419509	8756.53	Cox-2
5	A5	33	70.4864	417157	8675.95	Cox-2
5	A5	34	70.8141	414025	8627.37	Cox-2
5	A5	35	71.1417	411990	8615.53	Cox-2
5	A5	36	71.4694	408430	8622.72	Cox-2
5	A5	37	71.7971	404481	8621.46	Cox-2
5	A5	38	72.1247	401621	8592.42	Cox-2
5	A5	39	72.4524	399474	8535.16	Cox-2
5	A5	40	72.7801	395706	8466.25	Cox-2
5	A5	41	73.1077	393604	8407.18	Cox-2
5	A5	42	73.4354	391289	8371.18	Cox-2
5	A5	43	73.763	387931	8357.11	Cox-2
5	A5	44	74.0907	384989	8351.12	Cox-2
5	A5	45	74.4184	381845	8334.42	Cox-2
5	A5	46	74.746	379641	8294.78	Cox-2
5	A5	47	75.0737	375794	8231.91	Cox-2
5	A5	48	75.4014	373312	8157.11	Cox-2
5	A5	49	75.729	371104	8085.74	Cox-2
5	A5	50	76.0567	368243	8027.96	Cox-2
5	A5	51	76.3843	365051	7983.04	Cox-2
5	A5	52	76.712	363290	7940.56	Cox-2
5	A5	53	77.0397	359606	7888.31	Cox-2
5	A5	54	77.3673	356494	7821.54	Cox-2
5	A5	55	77.695	354479	7746.43	Cox-2
5	A5	56	78.0227	352505	7675.45	Cox-2
5	A5	57	78.3503	350463	7618.9	Cox-2
5	A5	58	78.678	347061	7581.54	Cox-2
5	A5	59	79.0057	344133	7569.56	Cox-2
5	A5	60	79.3333	342046	7606.65	Cox-2
5	A5	61	79.661	339059	7752.87	Cox-2
5	A5	62	79.9886	337909	8123.94	Cox-2
5	A5	63	80.3163	334589	8833.75	Cox-2
5	A5	64	80.644	331741	10113.8	Cox-2
5	A5	65	80.9716	329248	12310.2	Cox-2
5	A5	66	81.2993	326469	15748.6	Cox-2
5	A5	67	81.627	322758	20631.9	Cox-2
5	A5	68	81.9546	317457	26851.7	Cox-2
5	A5	69	82.2823	309539	33823.5	Cox-2
5	A5	70	82.6099	292777	40468	Cox-2
5	A5	71	82.9376	259190	45427.9	Cox-2
5	A5	72	83.2653	218681	47492.4	Cox-2
5	A5	73	83.5929	190329	46056.3	Cox-2
5	A5	74	83.9206	177866	41380.2	Cox-2
5	A5	75	84.2483	173844	34505.1	Cox-2
5	A5	76	84.5759	171776	26864.5	Cox-2
5	A5	77	84.9036	170772	19798.9	Cox-2
5	A5	78	85.2312	169557	14198.7	Cox-2
5	A5	79	85.5589	168192	10388.8	Cox-2
5	A5	80	85.8866	167333	8199.85	Cox-2
5	A5	81	86.2142	166142	7088.51	Cox-2
5	A5	82	86.5419	161873	6768.63	Cox-2
5	A5	83	86.8696	156238	6679.64	Cox-2
5	A5	84	87.1972	152659	6424.65	Cox-2
5	A5	85	87.5249	152464	5824.7	Cox-2
5	A5	86	87.8526	153044	4908.8	Cox-2
5	A5	87	88.1802	151484	3842.42	Cox-2
5	A5	88	88.5079	152222	2824.3	Cox-2
5	A5	89	88.8355	151919	1998.72	Cox-2
5	A5	90	89.1632	151305	1416.2	Cox-2
5	A5	91	89.4909	151013	1045.51	Cox-2
5	A5	92	89.8185	150728	814.361	Cox-2
5	A5	93	90.1462	149423	650.668	Cox-2
5	A5	94	90.4739	150769	506.862	Cox-2
5	A5	95	90.8015	150323	364.533	Cox-2
5	A5	96	91.1292	149598	225.974	Cox-2
5	A5	97	91.4568	149864	102.809	Cox-2
5	A5	98	91.7845	150328	7.05664	Cox-2
5	A5	99	92.1122	149951	-54.3848	Cox-2
5	A5	100	92.4398	150640	-83.125	Cox-2
5	A5	101	92.7675	149622	-90.374	Cox-2
5	A5	102	93.0952	149864	-93.8545	Cox-2
5	A5	103	93.4228	149603	-111.35	Cox-2
5	A5	104	93.7505	150085	-154.014	Cox-2
5	A5	105	94.0781	149737	-223.387	Cox-2
5	A5	106	94.4058	149537	-312.993	Cox-2
5	A5	107	94.7335	150103	-412.671	Cox-2
6	A6	1	60.0012	409645	8824.25	Cox-2
6	A6	2	60.3289	407706	8956.97	Cox-2
6	A6	3	60.6565	405056	9124.27	Cox-2
6	A6	4	60.9842	402714	9324.02	Cox-2
6	A6	5	61.3119	400695	9528.08	Cox-2
6	A6	6	61.6395	396484	9725.04	Cox-2
6	A6	7	61.9672	392845	9908.64	Cox-2
6	A6	8	62.2948	390198	10062.8	Cox-2
6	A6	9	62.6225	387243	10175.6	Cox-2
6	A6	10	62.9502	382654	10242.1	Cox-2
6	A6	11	63.2778	379571	10267	Cox-2
6	A6	12	63.6055	375869	10264.7	Cox-2
6	A6	13	63.9332	371756	10254.6	Cox-2
6	A6	14	64.2608	368840	10253.1	Cox-2
6	A6	15	64.5885	366495	10266.2	Cox-2
6	A6	16	64.9161	361935	10289.7	Cox-2
6	A6	17	65.2438	357766	10314.3	Cox-2
6	A6	18	65.5715	355194	10332.6	Cox-2
6	A6	19	65.8991	351277	10341.6	Cox-2
6	A6	20	66.2268	347793	10339.7	Cox-2
6	A6	21	66.5545	344657	10325.2	Cox-2
6	A6	22	66.8821	341548	10295.8	Cox-2
6	A6	23	67.2098	336699	10252	Cox-2
6	A6	24	67.5374	333419	10199	Cox-2
6	A6	25	67.8651	330982	10145.1	Cox-2
6	A6	26	68.1928	326822	10097.9	Cox-2
6	A6	27	68.5204	323525	10062.3	Cox-2
6	A6	28	68.8481	319572	10040.5	Cox-2
6	A6	29	69.1758	316740	10033.6	Cox-2
6	A6	30	69.5034	313164	10041.6	Cox-2
6	A6	31	69.8311	308858	10060.7	Cox-2
6	A6	32	70.1588	307167	10080.7	Cox-2
6	A6	33	70.4864	302252	10084.4	Cox-2
6	A6	34	70.8141	298949	10052.6	Cox-2
6	A6	35	71.1417	295650	9972.35	Cox-2
6	A6	36	71.4694	291429	9845.25	Cox-2
6	A6	37	71.7971	288132	9689.89	Cox-2
6	A6	38	72.1247	285415	9536.8	Cox-2
6	A6	39	72.4524	282629	9416.7	Cox-2
6	A6	40	72.7801	279407	9339.69	Cox-2
6	A6	41	73.1077	277011	9322.17	Cox-2
6	A6	42	73.4354	273259	9348.22	Cox-2
6	A6	43	73.763	269986	9391.91	Cox-2
6	A6	44	74.0907	266643	9425.72	Cox-2
6	A6	45	74.4184	263785	9434.01	Cox-2
6	A6	46	74.746	260780	9408.25	Cox-2
6	A6	47	75.0737	256374	9335.38	Cox-2
6	A6	48	75.4014	254370	9223.69	Cox-2
6	A6	49	75.729	250396	9089.47	Cox-2
6	A6	50	76.0567	247471	8958.82	Cox-2
6	A6	51	76.3843	244728	8859.2	Cox-2
6	A6	52	76.712	242923	8807.06	Cox-2
6	A6	53	77.0397	239118	8798.93	Cox-2
6	A6	54	77.3673	236102	8812.69	Cox-2
6	A6	55	77.695	233614	8819.38	Cox-2
6	A6	56	78.0227	229475	8799.22	Cox-2
6	A6	57	78.3503	226807	8751.4	Cox-2
6	A6	58	78.678	225300	8693.77	Cox-2
6	A6	59	79.0057	221718	8656.38	Cox-2
6	A6	60	79.3333	218929	8679.67	Cox-2
6	A6	61	79.661	215582	8827.17	Cox-2
6	A6	62	79.9886	213570	9214.55	Cox-2
6	A6	63	80.3163	210148	9966.26	Cox-2
6	A6	64	80.644	207152	11366.1	Cox-2
6	A6	65	80.9716	204822	13818.2	Cox-2
6	A6	66	81.2993	200987	17721.7	Cox-2
6	A6	67	81.627	197939	23333.6	Cox-2
6	A6	68	81.9546	192553	30549.9	Cox-2
6	A6	69	82.2823	182651	38718.5	Cox-2
6	A6	70	82.6099	163584	46621.1	Cox-2
6	A6	71	82.9376	127156	52717.2	Cox-2
6	A6	72	83.2653	79799.8	55616.8	Cox-2
6	A6	73	83.5929	49170.6	54586.3	Cox-2
6	A6	74	83.9206	34365.2	49835	Cox-2
6	A6	75	84.2483	25998.1	42427.1	Cox-2
6	A6	76	84.5759	20836.4	33871.1	Cox-2
6	A6	77	84.9036	16886.5	25606	Cox-2
6	A6	78	85.2312	15550.5	18622	Cox-2
6	A6	79	85.5589	14454.9	13334.9	Cox-2
6	A6	80	85.8866	12550.7	9682.53	Cox-2
6	A6	81	86.2142	10925.1	7020.67	Cox-2
6	A6	82	86.5419	9530.43	5324.38	Cox-2
6	A6	83	86.8696	8023.51	4211.76	Cox-2
6	A6	84	87.1972	6973.34	3388.42	Cox-2
6	A6	85	87.5249	6540.85	2694.66	Cox-2
6	A6	86	87.8526	6432.05	2076.32	Cox-2
6	A6	87	88.1802	6162.17	1540.53	Cox-2
6	A6	88	88.5079	6735.87	1112.31	Cox-2
6	A6	89	88.8355	6144.96	803.704	Cox-2
6	A6	90	89.1632	5826.05	601.785	Cox-2
6	A6	91	89.4909	5539.97	474.069	Cox-2
6	A6	92	89.8185	5316.65	383.524	Cox-2
6	A6	93	90.1462	5362.45	302.83	Cox-2
6	A6	94	90.4739	5085.1	220.814	Cox-2
6	A6	95	90.8015	5535.84	140.163	Cox-2
6	A6	96	91.1292	4892.16	70.0254	Cox-2
6	A6	97	91.4568	4988.06	18.043	Cox-2
6	A6	98	91.7845	5878.89	-15.2822	Cox-2
6	A6	99	92.1122	4992.65	-38.1328	Cox-2
6	A6	100	92.4398	4793.54	-63.7959	Cox-2
6	A6	101	92.7675	4700.2	-102.904	Cox-2
6	A6	102	93.0952	4909.48	-155.856	Cox-2
6	A6	103	93.4228	5151.9	-211.463	Cox-2
6	A6	104	93.7505	5464.29	-254.354	Cox-2
6	A6	105	94.0781	6128.54	-276.477	Cox-2
6	A6	106	94.4058	4468.49	-283.742	Cox-2
6	A6	107	94.7335	4589.38	-292.315	Cox-2
7	A7	1	60.0014	309263	6697.73	IL-6
7	A7	2	60.3291	307921	6821.54	IL-6
7	A7	3	60.6568	305380	6954.2	IL-6
7	A7	4	60.9845	303366	7096.09	IL-6
7	A7	5	61.3122	301161	7250.06	IL-6
7	A7	6	61.6399	298729	7416.6	IL-6
7	A7	7	61.9676	295948	7588.74	IL-6
7	A7	8	62.2953	294315	7749.74	IL-6
7	A7	9	62.623	291342	7878.82	IL-6
7	A7	10	62.9507	287239	7962.55	IL-6
7	A7	11	63.2784	285778	8002.52	IL-6
7	A7	12	63.6061	281699	8014.69	IL-6
7	A7	13	63.9339	279928	8020.62	IL-6
7	A7	14	64.2616	276916	8035.08	IL-6
7	A7	15	64.5893	274427	8058.39	IL-6
7	A7	16	64.917	271912	8078.09	IL-6
7	A7	17	65.2447	267843	8077.89	IL-6
7	A7	18	65.5724	265964	8048.1	IL-6
7	A7	19	65.9001	262891	7990.64	IL-6
7	A7	20	66.2278	259857	7917.31	IL-6
7	A7	21	66.5555	257365	7843.63	IL-6
7	A7	22	66.8832	255421	7783.19	IL-6
7	A7	23	67.2109	252742	7746.47	IL-6
7	A7	24	67.5386	248578	7740.93	IL-6
7	A7	25	67.8663	246953	7769.86	IL-6
7	A7	26	68.194	244945	7827.9	IL-6
7	A7	27	68.5217	241714	7897.87	IL-6
7	A7	28	68.8494	238950	7954.52	IL-6
7	A7	29	69.1771	235424	7974.71	IL-6
7	A7	30	69.5048	232897	7947.93	IL-6
7	A7	31	69.8325	229124	7878.71	IL-6
7	A7	32	70.1602	228018	7779.22	IL-6
7	A7	33	70.4879	224356	7659.06	IL-6
7	A7	34	70.8156	222539	7522.26	IL-6
7	A7	35	71.1433	218764	7375.5	IL-6
7	A7	36	71.4711	216247	7237.34	IL-6
7	A7	37	71.7988	213622	7143.58	IL-6
7	A7	38	72.1265	212189	7134.65	IL-6
7	A7	39	72.4542	210969	7233.49	IL-6
7	A7	40	72.7819	207515	7426.9	IL-6
7	A7	41	73.1096	205033	7664.29	IL-6
7	A7	42	73.4373	202047	7872.71	IL-6
7	A7	43	73.765	199037	7985.86	IL-6
7	A7	44	74.0927	195114	7971.18	IL-6
7	A7	45	74.4204	192729	7842.3	IL-6
7	A7	46	74.7481	189516	7653.9	IL-6
7	A7	47	75.0758	188231	7483.03	IL-6
7	A7	48	75.4035	186181	7406.84	IL-6
7	A7	49	75.7312	183281	7488.45	IL-6
7	A7	50	76.0589	180317	7784.45	IL-6
7	A7	51	76.3866	178768	8358.61	IL-6
7	A7	52	76.7143	175404	9304.32	IL-6
7	A7	53	77.042	172086	10753.7	IL-6
7	A7	54	77.3697	169628	12861.3	IL-6
7	A7	55	77.6974	165990	15755.3	IL-6
7	A7	56	78.0251	161626	19457.1	IL-6
7	A7	57	78.3528	155219	23793.3	IL-6
7	A7	58	78.6805	146137	28338.6	IL-6
7	A7	59	79.0082	135228	32443.2	IL-6
7	A7	60	79.336	117385	35370.7	IL-6
7	A7	61	79.6637	94275.5	36518.2	IL-6
7	A7	62	79.9914	76649.6	35628.1	IL-6
7	A7	63	80.3191	67467.4	32881.9	IL-6
7	A7	64	80.6468	62618.3	28820.6	IL-6
7	A7	65	80.9745	56665.1	24137.8	IL-6
7	A7	66	81.3022	51273.8	19458.1	IL-6
7	A7	67	81.6299	46036.8	15205.7	IL-6
7	A7	68	81.9576	44665.9	11593.7	IL-6
7	A7	69	82.2853	43230.9	8686.52	IL-6
7	A7	70	82.613	42229.1	6477.37	IL-6
7	A7	71	82.9407	41855.2	4911.06	IL-6
7	A7	72	83.2684	40770.8	3896.63	IL-6
7	A7	73	83.5961	40915.4	3315.68	IL-6
7	A7	74	83.9238	39088.6	3025.05	IL-6
7	A7	75	84.2515	37487.6	2881.69	IL-6
7	A7	76	84.5792	35751.8	2773.77	IL-6
7	A7	77	84.9069	34448.3	2642.2	IL-6
7	A7	78	85.2346	34098	2481.12	IL-6
7	A7	79	85.5623	33944.4	2317.51	IL-6
7	A7	80	85.89	32831.4	2182.2	IL-6
7	A7	81	86.2177	31196.2	2087.68	IL-6
7	A7	82	86.5454	31343.5	2021.59	IL-6
7	A7	83	86.8732	30426.7	1953.71	IL-6
7	A7	84	87.2009	29299.8	1848.78	IL-6
7	A7	85	87.5286	28080	1679.26	IL-6
7	A7	86	87.8563	28487.1	1435.49	IL-6
7	A7	87	88.184	26700	1131.58	IL-6
7	A7	88	88.5117	27477.6	803.207	IL-6
7	A7	89	88.8394	28253.4	495.689	IL-6
7	A7	90	89.1671	28021.7	246.265	IL-6
7	A7	91	89.4948	27148.8	70.7539	IL-6
7	A7	92	89.8225	26906.1	-37.4526	IL-6
7	A7	93	90.1502	27418	-97.0405	IL-6
7	A7	94	90.4779	27264.9	-126.297	IL-6
7	A7	95	90.8056	27604.6	-137.263	IL-6
7	A7	96	91.1333	26827.4	-137.414	IL-6
7	A7	97	91.461	26187	-133.302	IL-6
7	A7	98	91.7887	27601.9	-131.687	IL-6
7	A7	99	92.1164	26551.6	-138.461	IL-6
7	A7	100	92.4441	26461.1	-157.977	IL-6
7	A7	101	92.7718	26672	-193.336	IL-6
7	A7	102	93.0995	26408.3	-246.064	IL-6
7	A7	103	93.4272	26195.8	-314.247	IL-6
7	A7	104	93.7549	26559.3	-390.886	IL-6
7	A7	105	94.0826	26737.5	-465.046	IL-6
7	A7	106	94.4103	26488.8	-526.083	IL-6
7	A7	107	94.7381	27150.8	-568.604	IL-6
8	A8	1	60.0014	305003	6937.59	IL-6
8	A8	2	60.3291	302676	7068.29	IL-6
8	A8	3	60.6568	300671	7204.27	IL-6
8	A8	4	60.9845	298286	7351.16	IL-6
8	A8	5	61.3122	296280	7515.6	IL-6
8	A8	6	61.6399	294002	7699.29	IL-6
8	A8	7	61.9676	291222	7894.48	IL-6
8	A8	8	62.2953	288691	8085.54	IL-6
8	A8	9	62.623	285516	8254.98	IL-6
8	A8	10	62.9507	283065	8390.72	IL-6
8	A8	11	63.2784	279670	8488.85	IL-6
8	A8	12	63.6061	276632	8552.73	IL-6
8	A8	13	63.9339	273887	8589.35	IL-6
8	A8	14	64.2616	271640	8604.44	IL-6
8	A8	15	64.5893	267594	8603.3	IL-6
8	A8	16	64.917	264663	8592.39	IL-6
8	A8	17	65.2447	261953	8579.56	IL-6
8	A8	18	65.5724	259078	8571.84	IL-6
8	A8	19	65.9001	257223	8573.34	IL-6
8	A8	20	66.2278	252638	8584.27	IL-6
8	A8	21	66.5555	250341	8601.98	IL-6
8	A8	22	66.8832	247772	8621.4	IL-6
8	A8	23	67.2109	245065	8635.7	IL-6
8	A8	24	67.5386	241716	8639.08	IL-6
8	A8	25	67.8663	238614	8630.84	IL-6
8	A8	26	68.194	234872	8616.7	IL-6
8	A8	27	68.5217	232812	8603.99	IL-6
8	A8	28	68.8494	229851	8592.41	IL-6
8	A8	29	69.1771	227319	8570.07	IL-6
8	A8	30	69.5048	223773	8520.33	IL-6
8	A8	31	69.8325	219716	8436.54	IL-6
8	A8	32	70.1602	216887	8332.84	IL-6
8	A8	33	70.4879	214811	8243.1	IL-6
8	A8	34	70.8156	212576	8200.62	IL-6
8	A8	35	71.1433	209453	8220.44	IL-6
8	A8	36	71.4711	207392	8292.36	IL-6
8	A8	37	71.7988	202371	8389.56	IL-6
8	A8	38	72.1265	200803	8483.8	IL-6
8	A8	39	72.4542	198488	8557.55	IL-6
8	A8	40	72.7819	194023	8608.23	IL-6
8	A8	41	73.1096	192057	8641.03	IL-6
8	A8	42	73.4373	189038	8663.71	IL-6
8	A8	43	73.765	185749	8682.43	IL-6
8	A8	44	74.0927	183096	8701.78	IL-6
8	A8	45	74.4204	180199	8728.1	IL-6
8	A8	46	74.7481	176584	8774.76	IL-6
8	A8	47	75.0758	173480	8865.17	IL-6
8	A8	48	75.4035	171514	9031.97	IL-6
8	A8	49	75.7312	168119	9313.74	IL-6
8	A8	50	76.0589	165529	9754.29	IL-6
8	A8	51	76.3866	160553	10408.2	IL-6
8	A8	52	76.7143	158341	11349.3	IL-6
8	A8	53	77.042	155114	12672.8	IL-6
8	A8	54	77.3697	149164	14478.7	IL-6
8	A8	55	77.6974	147233	16831.9	IL-6
8	A8	56	78.0251	140376	19701.5	IL-6
8	A8	57	78.3528	134798	22902.6	IL-6
8	A8	58	78.6805	126018	26070.4	IL-6
8	A8	59	79.0082	113852	28701.3	IL-6
8	A8	60	79.336	99275.4	30268.6	IL-6
8	A8	61	79.6637	82850	30383.2	IL-6
8	A8	62	79.9914	68157.3	28930.8	IL-6
8	A8	63	80.3191	62046.4	26118.8	IL-6
8	A8	64	80.6468	57072.1	22408.5	IL-6
8	A8	65	80.9745	52165.7	18369.2	IL-6
8	A8	66	81.3022	48952.1	14527.3	IL-6
8	A8	67	81.6299	46570	11270.4	IL-6
8	A8	68	81.9576	46118.3	8821.4	IL-6
8	A8	69	82.2853	45397.7	7241.23	IL-6
8	A8	70	82.613	43954	6517.59	IL-6
8	A8	71	82.9407	42730.3	6522.2	IL-6
8	A8	72	83.2684	41019.6	7041.21	IL-6
8	A8	73	83.5961	37998	7806.24	IL-6
8	A8	74	83.9238	33366.3	8540.46	IL-6
8	A8	75	84.2515	27598.6	9018.53	IL-6
8	A8	76	84.5792	23109.5	9139.4	IL-6
8	A8	77	84.9069	20776.5	8914.46	IL-6
8	A8	78	85.2346	17555.5	8441.2	IL-6
8	A8	79	85.5623	17330.5	7826.86	IL-6
8	A8	80	85.89	13678.2	7149.78	IL-6
8	A8	81	86.2177	10515.5	6415.3	IL-6
8	A8	82	86.5454	8067.99	5591.26	IL-6
8	A8	83	86.8732	7109.34	4660.21	IL-6
8	A8	84	87.2009	7466.92	3655.52	IL-6
8	A8	85	87.5286	7370.73	2657.91	IL-6
8	A8	86	87.8563	7631.06	1760.03	IL-6
8	A8	87	88.184	5771.83	1027.94	IL-6
8	A8	88	88.5117	6969.07	483.885	IL-6
8	A8	89	88.8394	7044.01	114.01	IL-6
8	A8	90	89.1671	6761.37	-112.867	IL-6
8	A8	91	89.4948	7141.24	-230.933	IL-6
8	A8	92	89.8225	6673.97	-272.344	IL-6
8	A8	93	90.1502	6469.74	-267.131	IL-6
8	A8	94	90.4779	6994.29	-242.334	IL-6
8	A8	95	90.8056	6575.9	-218.7	IL-6
8	A8	96	91.1333	5183.12	-207.396	IL-6
8	A8	97	91.461	6928.65	-210.134	IL-6
8	A8	98	91.7887	6662.41	-223.955	IL-6
8	A8	99	92.1164	6091.17	-247.643	IL-6
8	A8	100	92.4441	5936.07	-283.888	IL-6
8	A8	101	92.7718	5516.31	-334.145	IL-6
8	A8	102	93.0995	5578.51	-390.62	IL-6
8	A8	103	93.4272	6555.35	-434.81	IL-6
8	A8	104	93.7549	7422.23	-447.29	IL-6
8	A8	105	94.0826	5630.8	-422.224	IL-6
8	A8	106	94.4103	6186.63	-373.837	IL-6
8	A8	107	94.7381	5119.11	-328.317	IL-6
9	A9	1	60.0016	297548	7658.02	TNF-a
9	A9	2	60.3296	295538	7755.32	TNF-a
9	A9	3	60.6576	292724	7894.36	TNF-a
9	A9	4	60.9856	291942	8075.2	TNF-a
9	A9	5	61.3137	288676	8304.51	TNF-a
9	A9	6	61.6417	286264	8527.24	TNF-a
9	A9	7	61.9697	283315	8702.98	TNF-a
9	A9	8	62.2977	280032	8803.25	TNF-a
9	A9	9	62.6257	275888	8824.24	TNF-a
9	A9	10	62.9538	273433	8786.59	TNF-a
9	A9	11	63.2818	271233	8724.07	TNF-a
9	A9	12	63.6098	267856	8670.01	TNF-a
9	A9	13	63.9378	265021	8648.29	TNF-a
9	A9	14	64.2658	262113	8670.4	TNF-a
9	A9	15	64.5938	258192	8733.98	TNF-a
9	A9	16	64.9219	257340	8821.42	TNF-a
9	A9	17	65.2499	253370	8901.66	TNF-a
9	A9	18	65.5779	250037	8939.49	TNF-a
9	A9	19	65.9059	246929	8910.37	TNF-a
9	A9	20	66.2339	243208	8812.59	TNF-a
9	A9	21	66.5619	240902	8668.51	TNF-a
9	A9	22	66.89	237607	8514.19	TNF-a
9	A9	23	67.218	235735	8384.18	TNF-a
9	A9	24	67.546	232304	8300.26	TNF-a
9	A9	25	67.874	229836	8268.05	TNF-a
9	A9	26	68.202	226544	8280.23	TNF-a
9	A9	27	68.53	224077	8321.18	TNF-a
9	A9	28	68.8581	221629	8371.98	TNF-a
9	A9	29	69.1861	217519	8414.39	TNF-a
9	A9	30	69.5141	215555	8435.06	TNF-a
9	A9	31	69.8421	211470	8427.79	TNF-a
9	A9	32	70.1701	209328	8393.04	TNF-a
9	A9	33	70.4981	206579	8335.38	TNF-a
9	A9	34	70.8262	203343	8261.79	TNF-a
9	A9	35	71.1542	200053	8181.8	TNF-a
9	A9	36	71.4822	197743	8107.63	TNF-a
9	A9	37	71.8102	194907	8053.13	TNF-a
9	A9	38	72.1382	192226	8020.84	TNF-a
9	A9	39	72.4662	190456	7999.68	TNF-a
9	A9	40	72.7943	186956	7972.88	TNF-a
9	A9	41	73.1223	183487	7923.85	TNF-a
9	A9	42	73.4503	181127	7846.47	TNF-a
9	A9	43	73.7783	178320	7747.99	TNF-a
9	A9	44	74.1063	177061	7642.95	TNF-a
9	A9	45	74.4343	173437	7543.78	TNF-a
9	A9	46	74.7624	170627	7455.65	TNF-a
9	A9	47	75.0904	168459	7377.62	TNF-a
9	A9	48	75.4184	166227	7307.3	TNF-a
9	A9	49	75.7464	163229	7243.31	TNF-a
9	A9	50	76.0744	161097	7184.31	TNF-a
9	A9	51	76.4024	158895	7127.56	TNF-a
9	A9	52	76.7305	155713	7070.05	TNF-a
9	A9	53	77.0585	153592	7011.2	TNF-a
9	A9	54	77.3865	151325	6954.58	TNF-a
9	A9	55	77.7145	149211	6905.33	TNF-a
9	A9	56	78.0425	146991	6865.05	TNF-a
9	A9	57	78.3705	145245	6828.25	TNF-a
9	A9	58	78.6986	142232	6784.66	TNF-a
9	A9	59	79.0266	138939	6726.48	TNF-a
9	A9	60	79.3546	138103	6654.61	TNF-a
9	A9	61	79.6826	135393	6578.97	TNF-a
9	A9	62	80.0106	133798	6513.62	TNF-a
9	A9	63	80.3386	131160	6472.91	TNF-a
9	A9	64	80.6667	128550	6474.09	TNF-a
9	A9	65	80.9947	126361	6545.76	TNF-a
9	A9	66	81.3227	125085	6736.88	TNF-a
9	A9	67	81.6507	123014	7121.91	TNF-a
9	A9	68	81.9787	120516	7801.95	TNF-a
9	A9	69	82.3067	117501	8991.15	TNF-a
9	A9	70	82.6348	114802	10814.3	TNF-a
9	A9	71	82.9628	112083	13333.4	TNF-a
9	A9	72	83.2908	108503	16512.9	TNF-a
9	A9	73	83.6188	101925	20107.9	TNF-a
9	A9	74	83.9468	93220.7	23637.1	TNF-a
9	A9	75	84.2749	78959	26459	TNF-a
9	A9	76	84.6029	59460.6	27954.3	TNF-a
9	A9	77	84.9309	45505.4	27750.5	TNF-a
9	A9	78	85.2589	38818.1	25880.3	TNF-a
9	A9	79	85.5869	37324.7	22791.3	TNF-a
9	A9	80	85.9149	35614.2	19192	TNF-a
9	A9	81	86.243	33818.4	15807.1	TNF-a
9	A9	82	86.571	31314	13153.3	TNF-a
9	A9	83	86.899	27880.5	11426.2	TNF-a
9	A9	84	87.227	23611	10523.3	TNF-a
9	A9	85	87.555	18720	10162.4	TNF-a
9	A9	86	87.883	16639.3	10021.4	TNF-a
9	A9	87	88.2111	12929.5	9835.74	TNF-a
9	A9	88	88.5391	10083.1	9433.72	TNF-a
9	A9	89	88.8671	6426.28	8727.81	TNF-a
9	A9	90	89.1951	2721.06	7736.51	TNF-a
9	A9	91	89.5231	1881.12	6560.27	TNF-a
9	A9	92	89.8511	2003.16	5231.6	TNF-a
9	A9	93	90.1792	2209.66	3888.99	TNF-a
9	A9	94	90.5072	2118.5	2675.59	TNF-a
9	A9	95	90.8352	1864.52	1696.83	TNF-a
9	A9	96	91.1632	2302.48	994.677	TNF-a
9	A9	97	91.4912	1427.31	549.62	TNF-a
9	A9	98	91.8192	2334.28	303.766	TNF-a
9	A9	99	92.1473	2155.2	188.254	TNF-a
9	A9	100	92.4753	1061.1	142.092	TNF-a
9	A9	101	92.8033	1860.72	119.087	TNF-a
9	A9	102	93.1313	1801.07	86.5425	TNF-a
9	A9	103	93.4593	1273.63	21.0845	TNF-a
9	A9	104	93.7873	1427	-94.1929	TNF-a
9	A9	105	94.1154	1450.87	-269.138	TNF-a
9	A9	106	94.4434	1060.39	-503.299	TNF-a
9	A9	107	94.7714	1467.77	-783.596	TNF-a
10	A10	1	60.0016	713550	9558.46	TNF-a
10	A10	2	60.3296	712113	9682.07	TNF-a
10	A10	3	60.6576	709536	9845.51	TNF-a
10	A10	4	60.9856	706596	10029	TNF-a
10	A10	5	61.3137	702877	10204.1	TNF-a
10	A10	6	61.6417	700152	10344.2	TNF-a
10	A10	7	61.9697	696356	10433.2	TNF-a
10	A10	8	62.2977	692473	10473.2	TNF-a
10	A10	9	62.6257	688738	10480.5	TNF-a
10	A10	10	62.9538	685547	10475.3	TNF-a
10	A10	11	63.2818	682787	10469.6	TNF-a
10	A10	12	63.6098	679467	10463	TNF-a
10	A10	13	63.9378	674795	10447.6	TNF-a
10	A10	14	64.2658	671552	10418.4	TNF-a
10	A10	15	64.5938	667665	10377.9	TNF-a
10	A10	16	64.9219	665188	10333.2	TNF-a
10	A10	17	65.2499	660938	10288.4	TNF-a
10	A10	18	65.5779	658148	10240.2	TNF-a
10	A10	19	65.9059	654657	10182.8	TNF-a
10	A10	20	66.2339	650067	10115.3	TNF-a
10	A10	21	66.5619	648140	10047.5	TNF-a
10	A10	22	66.89	643875	9997.38	TNF-a
10	A10	23	67.218	641200	9982.82	TNF-a
10	A10	24	67.546	637960	10010.1	TNF-a
10	A10	25	67.874	634725	10068.2	TNF-a
10	A10	26	68.202	630650	10128.6	TNF-a
10	A10	27	68.53	627618	10153.6	TNF-a
10	A10	28	68.8581	624569	10111.4	TNF-a
10	A10	29	69.1861	619303	9991.07	TNF-a
10	A10	30	69.5141	615962	9810.64	TNF-a
10	A10	31	69.8421	613194	9612.02	TNF-a
10	A10	32	70.1701	610634	9443.21	TNF-a
10	A10	33	70.4981	607855	9337.7	TNF-a
10	A10	34	70.8262	603825	9303.77	TNF-a
10	A10	35	71.1542	600900	9322.36	TNF-a
10	A10	36	71.4822	598160	9363.79	TNF-a
10	A10	37	71.8102	593990	9392.94	TNF-a
10	A10	38	72.1382	591420	9380.02	TNF-a
10	A10	39	72.4662	588467	9307.38	TNF-a
10	A10	40	72.7943	584565	9182.33	TNF-a
10	A10	41	73.1223	580829	9020.4	TNF-a
10	A10	42	73.4503	579058	8857.87	TNF-a
10	A10	43	73.7783	576045	8732.99	TNF-a
10	A10	44	74.1063	573938	8667.15	TNF-a
10	A10	45	74.4343	570545	8651.13	TNF-a
10	A10	46	74.7624	567688	8647.99	TNF-a
10	A10	47	75.0904	564258	8611.04	TNF-a
10	A10	48	75.4184	560676	8508.41	TNF-a
10	A10	49	75.7464	557473	8338.75	TNF-a
10	A10	50	76.0744	556103	8130.31	TNF-a
10	A10	51	76.4024	552763	7923.95	TNF-a
10	A10	52	76.7305	551034	7753.1	TNF-a
10	A10	53	77.0585	548644	7633.02	TNF-a
10	A10	54	77.3865	544508	7564.32	TNF-a
10	A10	55	77.7145	542843	7543.12	TNF-a
10	A10	56	78.0425	540772	7567.4	TNF-a
10	A10	57	78.3705	539090	7633.76	TNF-a
10	A10	58	78.6986	536341	7729.64	TNF-a
10	A10	59	79.0266	532013	7832.36	TNF-a
10	A10	60	79.3546	530507	7918.17	TNF-a
10	A10	61	79.6826	526930	7975.35	TNF-a
10	A10	62	80.0106	524633	8012.77	TNF-a
10	A10	63	80.3386	522046	8056.56	TNF-a
10	A10	64	80.6667	519628	8141.88	TNF-a
10	A10	65	80.9947	517245	8309.07	TNF-a
10	A10	66	81.3227	513244	8611.02	TNF-a
10	A10	67	81.6507	510534	9129.3	TNF-a
10	A10	68	81.9787	508618	10032.7	TNF-a
10	A10	69	82.3067	505608	11484.2	TNF-a
10	A10	70	82.6348	501874	13652.2	TNF-a
10	A10	71	82.9628	496789	16653.1	TNF-a
10	A10	72	83.2908	493667	20442.6	TNF-a
10	A10	73	83.6188	485185	24724.8	TNF-a
10	A10	74	83.9468	474849	28925.4	TNF-a
10	A10	75	84.2749	457028	32282.2	TNF-a
10	A10	76	84.6029	434517	34055.7	TNF-a
10	A10	77	84.9309	415602	33791.4	TNF-a
10	A10	78	85.2589	408784	31510.4	TNF-a
10	A10	79	85.5869	405967	27723.8	TNF-a
10	A10	80	85.9149	404082	23253.2	TNF-a
10	A10	81	86.243	402003	18939.1	TNF-a
10	A10	82	86.571	399710	15375	TNF-a
10	A10	83	86.899	394640	12776.9	TNF-a
10	A10	84	87.227	390840	11023.7	TNF-a
10	A10	85	87.555	385876	9814.61	TNF-a
10	A10	86	87.883	385504	8876.96	TNF-a
10	A10	87	88.2111	382785	8020.55	TNF-a
10	A10	88	88.5391	382143	7157.59	TNF-a
10	A10	89	88.8671	379896	6304.3	TNF-a
10	A10	90	89.1951	378042	5489.4	TNF-a
10	A10	91	89.5231	375947	4724.7	TNF-a
10	A10	92	89.8511	375484	4010.76	TNF-a
10	A10	93	90.1792	375542	3356.62	TNF-a
10	A10	94	90.5072	374969	2787.38	TNF-a
10	A10	95	90.8352	374553	2332.41	TNF-a
10	A10	96	91.1632	373178	2006.27	TNF-a
10	A10	97	91.4912	373382	1798.96	TNF-a
10	A10	98	91.8192	372104	1681.07	TNF-a
10	A10	99	92.1473	372342	1616.77	TNF-a
10	A10	100	92.4753	371206	1574.97	TNF-a
10	A10	101	92.8033	370790	1533.2	TNF-a
10	A10	102	93.1313	369745	1476.9	TNF-a
10	A10	103	93.4593	369897	1397.89	TNF-a
10	A10	104	93.7873	369123	1292.99	TNF-a
10	A10	105	94.1154	368956	1163.27	TNF-a
10	A10	106	94.4434	368254	1013.2	TNF-a
10	A10	107	94.7714	368241	849.439	TNF-a
13	B1	1	60.0016	319411	4862.67	Actin
13	B1	2	60.3289	319866	5013.19	Actin
13	B1	3	60.6563	317695	5173.64	Actin
13	B1	4	60.9836	316538	5327.54	Actin
13	B1	5	61.3109	313936	5463.46	Actin
13	B1	6	61.6382	312529	5583.42	Actin
13	B1	7	61.9656	309474	5702.82	Actin
13	B1	8	62.2929	309189	5839.72	Actin
13	B1	9	62.6202	306766	6000.82	Actin
13	B1	10	62.9476	305180	6135.72	Actin
13	B1	11	63.2749	303044	6246.1	Actin
13	B1	12	63.6022	300398	6324.84	Actin
13	B1	13	63.9296	297308	6361.78	Actin
13	B1	14	64.2569	295868	6361.27	Actin
13	B1	15	64.5842	293343	6338.51	Actin
13	B1	16	64.9115	291105	6311.75	Actin
13	B1	17	65.2389	289318	6295.15	Actin
13	B1	18	65.5662	287333	6296.4	Actin
13	B1	19	65.8935	284836	6318.02	Actin
13	B1	20	66.2209	282675	6359.55	Actin
13	B1	21	66.5482	280624	6417.66	Actin
13	B1	22	66.8755	278451	6484.51	Actin
13	B1	23	67.2029	277348	6548.08	Actin
13	B1	24	67.5302	273589	6595.7	Actin
13	B1	25	67.8575	271029	6619.35	Actin
13	B1	26	68.1848	268761	6617.92	Actin
13	B1	27	68.5122	266867	6594.69	Actin
13	B1	28	68.8395	264428	6552.47	Actin
13	B1	29	69.1668	262189	6491.71	Actin
13	B1	30	69.4942	259564	6413.99	Actin
13	B1	31	69.8215	256558	6327.33	Actin
13	B1	32	70.1488	254786	6247.11	Actin
13	B1	33	70.4761	253505	6190.36	Actin
13	B1	34	70.8035	251145	6166.62	Actin
13	B1	35	71.1308	249303	6172.59	Actin
13	B1	36	71.4581	246745	6194.16	Actin
13	B1	37	71.7855	244488	6214.54	Actin
13	B1	38	72.1128	241980	6222.48	Actin
13	B1	39	72.4401	240787	6215.46	Actin
13	B1	40	72.7675	237589	6197.23	Actin
13	B1	41	73.0948	236597	6172.73	Actin
13	B1	42	73.4221	233922	6144.68	Actin
13	B1	43	73.7494	232007	6113.63	Actin
13	B1	44	74.0768	229549	6080.67	Actin
13	B1	45	74.4041	227590	6049.29	Actin
13	B1	46	74.7314	225530	6015.96	Actin
13	B1	47	75.0588	224240	5993.49	Actin
13	B1	48	75.3861	221431	5978.48	Actin
13	B1	49	75.7134	220032	5957.39	Actin
13	B1	50	76.0407	217127	5914.86	Actin
13	B1	51	76.3681	215410	5843.47	Actin
13	B1	52	76.6954	213063	5749.78	Actin
13	B1	53	77.0227	211262	5651.91	Actin
13	B1	54	77.3501	210079	5569.98	Actin
13	B1	55	77.6774	208643	5515.18	Actin
13	B1	56	78.0047	206024	5484.9	Actin
13	B1	57	78.3321	204662	5466.47	Actin
13	B1	58	78.6594	201779	5445.99	Actin
13	B1	59	78.9867	201301	5416.13	Actin
13	B1	60	79.314	199335	5379.05	Actin
13	B1	61	79.6414	195927	5343.58	Actin
13	B1	62	79.9687	195634	5319.04	Actin
13	B1	63	80.296	193924	5308.75	Actin
13	B1	64	80.6234	192527	5306.81	Actin
13	B1	65	80.9507	189189	5301.54	Actin
13	B1	66	81.278	187886	5284.06	Actin
13	B1	67	81.6053	186351	5257.12	Actin
13	B1	68	81.9327	184477	5238.28	Actin
13	B1	69	82.26	182830	5256.83	Actin
13	B1	70	82.5873	181408	5348.8	Actin
13	B1	71	82.9147	179593	5555.05	Actin
13	B1	72	83.242	177359	5924.11	Actin
13	B1	73	83.5693	175961	6378.04	Actin
13	B1	74	83.8967	173964	7005.94	Actin
13	B1	75	84.224	171619	7903.95	Actin
13	B1	76	84.5513	168987	9142.62	Actin
13	B1	77	84.8786	163039	10803.2	Actin
13	B1	78	85.206	157012	12968.5	Actin
13	B1	79	85.5333	150148	15684.3	Actin
13	B1	80	85.8606	145573	18879.1	Actin
13	B1	81	86.188	137821	22267.7	Actin
13	B1	82	86.5153	123668	25309.8	Actin
13	B1	83	86.8426	96964.2	27302.7	Actin
13	B1	84	87.17	68909.3	27617.5	Actin
13	B1	85	87.4973	58780.8	25979.8	Actin
13	B1	86	87.8246	56727.2	22629.2	Actin
13	B1	87	88.1519	56868.6	18249.9	Actin
13	B1	88	88.4793	56485.4	13703.3	Actin
13	B1	89	88.8066	55906.4	9717.18	Actin
13	B1	90	89.1339	56359	6690.67	Actin
13	B1	91	89.4613	55568.2	4111.43	Actin
13	B1	92	89.7886	55181.9	2445.45	Actin
13	B1	93	90.1159	54865	1588.86	Actin
13	B1	94	90.4433	54686.7	1204.49	Actin
13	B1	95	90.7706	54059.8	1054.66	Actin
13	B1	96	91.0979	53619.6	1001.25	Actin
13	B1	97	91.4252	53270.8	976.743	Actin
13	B1	98	91.7526	53276.5	953.001	Actin
13	B1	99	92.0799	52782.9	919.294	Actin
13	B1	100	92.4072	52245.7	871.399	Actin
13	B1	101	92.7346	51589.7	808.708	Actin
13	B1	102	93.0619	51909.9	734.796	Actin
13	B1	103	93.3892	52001.3	657.126	Actin
13	B1	104	93.7165	51008.2	584.686	Actin
13	B1	105	94.0439	50876.4	524.726	Actin
13	B1	106	94.3712	51769.3	480.541	Actin
13	B1	107	94.6985	50833.2	450.805	Actin
14	B2	1	60.0016	307046	6397.39	Actin
14	B2	2	60.3289	306001	6525.58	Actin
14	B2	3	60.6563	303864	6679.25	Actin
14	B2	4	60.9836	302419	6841.57	Actin
14	B2	5	61.3109	300557	6976.86	Actin
14	B2	6	61.6382	296732	7068.52	Actin
14	B2	7	61.9656	294267	7138.72	Actin
14	B2	8	62.2929	293069	7190.87	Actin
14	B2	9	62.6202	290210	7229.74	Actin
14	B2	10	62.9476	287918	7257.8	Actin
14	B2	11	63.2749	285114	7275.99	Actin
14	B2	12	63.6022	282476	7287	Actin
14	B2	13	63.9296	279654	7297.22	Actin
14	B2	14	64.2569	278386	7315.1	Actin
14	B2	15	64.5842	274607	7346.38	Actin
14	B2	16	64.9115	272813	7390.32	Actin
14	B2	17	65.2389	270346	7439.5	Actin
14	B2	18	65.5662	267795	7483.13	Actin
14	B2	19	65.8935	264768	7512.39	Actin
14	B2	20	66.2209	261965	7524.01	Actin
14	B2	21	66.5482	259605	7520.41	Actin
14	B2	22	66.8755	257801	7507.22	Actin
14	B2	23	67.2029	254511	7490.82	Actin
14	B2	24	67.5302	251817	7476.49	Actin
14	B2	25	67.8575	249256	7467.16	Actin
14	B2	26	68.1848	246766	7460.97	Actin
14	B2	27	68.5122	245133	7450.02	Actin
14	B2	28	68.8395	240882	7422.38	Actin
14	B2	29	69.1668	239322	7368.57	Actin
14	B2	30	69.4942	236020	7289.78	Actin
14	B2	31	69.8215	233288	7201.52	Actin
14	B2	32	70.1488	230432	7128.45	Actin
14	B2	33	70.4761	229654	7092.02	Actin
14	B2	34	70.8035	227224	7097.86	Actin
14	B2	35	71.1308	224480	7131.55	Actin
14	B2	36	71.4581	221413	7165.82	Actin
14	B2	37	71.7855	218833	7174.13	Actin
14	B2	38	72.1128	216685	7142.81	Actin
14	B2	39	72.4401	213778	7074.87	Actin
14	B2	40	72.7675	211495	6985.66	Actin
14	B2	41	73.0948	210169	6880.53	Actin
14	B2	42	73.4221	206931	6777.5	Actin
14	B2	43	73.7494	204899	6709.3	Actin
14	B2	44	74.0768	203198	6679.1	Actin
14	B2	45	74.4041	200748	6680.79	Actin
14	B2	46	74.7314	198550	6702.08	Actin
14	B2	47	75.0588	195600	6728.56	Actin
14	B2	48	75.3861	193715	6746.86	Actin
14	B2	49	75.7134	191998	6745.8	Actin
14	B2	50	76.0407	188421	6716.75	Actin
14	B2	51	76.3681	187213	6654.83	Actin
14	B2	52	76.6954	183918	6561.93	Actin
14	B2	53	77.0227	182392	6449.65	Actin
14	B2	54	77.3501	179873	6339.05	Actin
14	B2	55	77.6774	178306	6254.98	Actin
14	B2	56	78.0047	176074	6215.5	Actin
14	B2	57	78.3321	174917	6222.23	Actin
14	B2	58	78.6594	172700	6256.81	Actin
14	B2	59	78.9867	170252	6288.15	Actin
14	B2	60	79.314	167119	6286.86	Actin
14	B2	61	79.6414	165391	6239.27	Actin
14	B2	62	79.9687	163974	6152.18	Actin
14	B2	63	80.296	160978	6046.91	Actin
14	B2	64	80.6234	159536	5947.09	Actin
14	B2	65	80.9507	157998	5869.06	Actin
14	B2	66	81.278	155934	5820.38	Actin
14	B2	67	81.6053	153114	5805.9	Actin
14	B2	68	81.9327	151667	5836.25	Actin
14	B2	69	82.26	149872	5932.26	Actin
14	B2	70	82.5873	148352	6124.38	Actin
14	B2	71	82.9147	146267	6451.15	Actin
14	B2	72	83.242	143553	6954.77	Actin
14	B2	73	83.5693	141909	7514.76	Actin
14	B2	74	83.8967	138878	8333.77	Actin
14	B2	75	84.224	135949	9508.03	Actin
14	B2	76	84.5513	133889	11151.2	Actin
14	B2	77	84.8786	127730	13380.5	Actin
14	B2	78	85.206	118606	16287.7	Actin
14	B2	79	85.5333	111531	19881	Actin
14	B2	80	85.8606	104360	23989.8	Actin
14	B2	81	86.188	95512.2	28168.5	Actin
14	B2	82	86.5153	76441.8	31684.3	Actin
14	B2	83	86.8426	42516	33671	Actin
14	B2	84	87.17	13302.5	33440.1	Actin
14	B2	85	87.4973	6265.95	30802.4	Actin
14	B2	86	87.8246	5012.65	26206.1	Actin
14	B2	87	88.1519	4393	20584.6	Actin
14	B2	88	88.4793	4449.19	14998	Actin
14	B2	89	88.8066	4188.26	10269.5	Actin
14	B2	90	89.1339	4434.58	6742.91	Actin
14	B2	91	89.4613	4194.51	3692.14	Actin
14	B2	92	89.7886	3557.63	1991.37	Actin
14	B2	93	90.1159	4351.3	1186.58	Actin
14	B2	94	90.4433	2855.23	878.813	Actin
14	B2	95	90.7706	2360.63	787.813	Actin
14	B2	96	91.0979	1902.7	752.644	Actin
14	B2	97	91.4252	1275.65	704.161	Actin
14	B2	98	91.7526	2158.02	629.807	Actin
14	B2	99	92.0799	2040.5	541.046	Actin
14	B2	100	92.4072	326.302	450.62	Actin
14	B2	101	92.7346	863.284	363.583	Actin
14	B2	102	93.0619	785.403	279.462	Actin
14	B2	103	93.3892	750.131	197.87	Actin
14	B2	104	93.7165	566.111	121.186	Actin
14	B2	105	94.0439	-137.164	53.3574	Actin
14	B2	106	94.3712	505.33	-2.6333	Actin
14	B2	107	94.6985	701.801	-46.4849	Actin
15	B3	1	60.0009	379040	8848.52	Inos
15	B3	2	60.3287	376464	8927.53	Inos
15	B3	3	60.6566	373383	9002.16	Inos
15	B3	4	60.9844	370913	9084.96	Inos
15	B3	5	61.3122	368892	9180.32	Inos
15	B3	6	61.64	364688	9287.72	Inos
15	B3	7	61.9678	362117	9401.22	Inos
15	B3	8	62.2957	358572	9508.68	Inos
15	B3	9	62.6235	355675	9594.24	Inos
15	B3	10	62.9513	351997	9642.83	Inos
15	B3	11	63.2792	348521	9646.96	Inos
15	B3	12	63.607	344602	9611.49	Inos
15	B3	13	63.9348	341484	9554.99	Inos
15	B3	14	64.2626	337764	9504.06	Inos
15	B3	15	64.5905	334426	9482.56	Inos
15	B3	16	64.9183	332434	9501.75	Inos
15	B3	17	65.2461	328728	9556.28	Inos
15	B3	18	65.5739	324949	9628.84	Inos
15	B3	19	65.9018	321475	9699.41	Inos
15	B3	20	66.2296	318019	9752.88	Inos
15	B3	21	66.5574	315430	9781.78	Inos
15	B3	22	66.8852	310800	9784.15	Inos
15	B3	23	67.2131	307915	9760.96	Inos
15	B3	24	67.5409	305069	9715.26	Inos
15	B3	25	67.8687	299924	9652.75	Inos
15	B3	26	68.1965	297635	9581.87	Inos
15	B3	27	68.5244	294088	9511.93	Inos
15	B3	28	68.8522	290557	9449.64	Inos
15	B3	29	69.18	287671	9397.64	Inos
15	B3	30	69.5078	284198	9355.21	Inos
15	B3	31	69.8357	280015	9320.76	Inos
15	B3	32	70.1635	277231	9292.81	Inos
15	B3	33	70.4913	274981	9268.96	Inos
15	B3	34	70.8191	270775	9244.02	Inos
15	B3	35	71.147	266725	9210.98	Inos
15	B3	36	71.4748	264829	9164.48	Inos
15	B3	37	71.8026	261192	9105.42	Inos
15	B3	38	72.1304	256806	9042.72	Inos
15	B3	39	72.4583	255105	8989.7	Inos
15	B3	40	72.7861	251939	8956.52	Inos
15	B3	41	73.1139	249605	8942.66	Inos
15	B3	42	73.4417	245525	8934.53	Inos
15	B3	43	73.7696	243161	8910.83	Inos
15	B3	44	74.0974	238128	8856.02	Inos
15	B3	45	74.4252	236271	8768.8	Inos
15	B3	46	74.753	233847	8662.22	Inos
15	B3	47	75.0809	230265	8554.14	Inos
15	B3	48	75.4087	227126	8457.19	Inos
15	B3	49	75.7365	224879	8374.23	Inos
15	B3	50	76.0643	221643	8301.05	Inos
15	B3	51	76.3922	218350	8232.37	Inos
15	B3	52	76.72	215811	8166.27	Inos
15	B3	53	77.0478	213155	8104.96	Inos
15	B3	54	77.3756	210389	8051.76	Inos
15	B3	55	77.7035	208149	8008.22	Inos
15	B3	56	78.0313	204496	7972.99	Inos
15	B3	57	78.3591	202570	7943.38	Inos
15	B3	58	78.6869	199256	7916.99	Inos
15	B3	59	79.0148	197639	7892.52	Inos
15	B3	60	79.3426	194231	7869.5	Inos
15	B3	61	79.6704	190625	7847.85	Inos
15	B3	62	79.9982	189170	7827.06	Inos
15	B3	63	80.3261	186507	7805.13	Inos
15	B3	64	80.6539	183266	7778.31	Inos
15	B3	65	80.9817	180466	7743.67	Inos
15	B3	66	81.3095	177460	7704.29	Inos
15	B3	67	81.6374	175580	7673.77	Inos
15	B3	68	81.9652	172750	7676.34	Inos
15	B3	69	82.293	169925	7743.5	Inos
15	B3	70	82.6208	168240	7914.77	Inos
15	B3	71	82.9487	165144	8252.64	Inos
15	B3	72	83.2765	161881	8877.68	Inos
15	B3	73	83.6043	158504	9811.04	Inos
15	B3	74	83.9321	155805	11437	Inos
15	B3	75	84.26	153975	14133.2	Inos
15	B3	76	84.5878	148922	18222.9	Inos
15	B3	77	84.9156	142336	23779.6	Inos
15	B3	78	85.2435	130704	30404.3	Inos
15	B3	79	85.5713	106535	37124.2	Inos
15	B3	80	85.8991	63998.8	42548	Inos
15	B3	81	86.2269	28169.8	45292.5	Inos
15	B3	82	86.5547	8817.47	44515.3	Inos
15	B3	83	86.8826	3253.64	40279.6	Inos
15	B3	84	87.2104	1938.86	33537.9	Inos
15	B3	85	87.5382	1906.93	25744.3	Inos
15	B3	86	87.8661	1001.83	18312.5	Inos
15	B3	87	88.1939	714.71	12198.5	Inos
15	B3	88	88.5217	973.153	7487.75	Inos
15	B3	89	88.8495	1015.57	3938.36	Inos
15	B3	90	89.1774	674.637	1858.28	Inos
15	B3	91	89.5052	370.3	748.58	Inos
15	B3	92	89.833	985.152	208.952	Inos
15	B3	93	90.1608	1261.66	-25.2607	Inos
15	B3	94	90.4887	448.737	-108.063	Inos
15	B3	95	90.8165	718.466	-123.546	Inos
15	B3	96	91.1443	320.482	-116.778	Inos
15	B3	97	91.4721	211.888	-110.102	Inos
15	B3	98	91.8	734.446	-111.268	Inos
15	B3	99	92.1278	572.278	-119.962	Inos
15	B3	100	92.4556	370.037	-133.781	Inos
15	B3	101	92.7834	-196.724	-151.065	Inos
15	B3	102	93.1113	9.79788	-169.861	Inos
15	B3	103	93.4391	877.798	-186.185	Inos
15	B3	104	93.7669	392.027	-195.161	Inos
15	B3	105	94.0947	-285.62	-194.652	Inos
15	B3	106	94.4226	631.053	-187.519	Inos
15	B3	107	94.7504	-167.505	-179.849	Inos
16	B4	1	60.0009	367587	7831.77	Inos
16	B4	2	60.3287	366322	7945.39	Inos
16	B4	3	60.6566	363190	8090.12	Inos
16	B4	4	60.9844	361165	8262.84	Inos
16	B4	5	61.3122	359113	8441.97	Inos
16	B4	6	61.64	356037	8607.82	Inos
16	B4	7	61.9678	352659	8749.91	Inos
16	B4	8	62.2957	348546	8856.71	Inos
16	B4	9	62.6235	347053	8927.4	Inos
16	B4	10	62.9513	342990	8970.42	Inos
16	B4	11	63.2792	340221	8998.4	Inos
16	B4	12	63.607	336773	9023.91	Inos
16	B4	13	63.9348	333511	9055.23	Inos
16	B4	14	64.2626	330456	9094.3	Inos
16	B4	15	64.5905	327932	9136.37	Inos
16	B4	16	64.9183	323936	9173.15	Inos
16	B4	17	65.2461	320773	9198.19	Inos
16	B4	18	65.5739	316969	9210.11	Inos
16	B4	19	65.9018	314321	9211.43	Inos
16	B4	20	66.2296	311760	9204.35	Inos
16	B4	21	66.5574	307790	9187.35	Inos
16	B4	22	66.8852	304603	9156.7	Inos
16	B4	23	67.2131	301631	9111.3	Inos
16	B4	24	67.5409	298169	9057.46	Inos
16	B4	25	67.8687	294609	9008.3	Inos
16	B4	26	68.1965	291666	8977.19	Inos
16	B4	27	68.5244	289422	8969.35	Inos
16	B4	28	68.8522	285546	8976.91	Inos
16	B4	29	69.18	282561	8981.72	Inos
16	B4	30	69.5078	278877	8964.61	Inos
16	B4	31	69.8357	275260	8915.51	Inos
16	B4	32	70.1635	272552	8839.22	Inos
16	B4	33	70.4913	269674	8753.53	Inos
16	B4	34	70.8191	265716	8681.32	Inos
16	B4	35	71.147	263412	8639.84	Inos
16	B4	36	71.4748	260623	8632.11	Inos
16	B4	37	71.8026	258046	8644.82	Inos
16	B4	38	72.1304	254330	8655.09	Inos
16	B4	39	72.4583	250374	8642.87	Inos
16	B4	40	72.7861	247705	8601.11	Inos
16	B4	41	73.1139	245694	8536.43	Inos
16	B4	42	73.4417	242079	8460.96	Inos
16	B4	43	73.7696	239965	8382.81	Inos
16	B4	44	74.0974	236206	8297.63	Inos
16	B4	45	74.4252	232992	8205	Inos
16	B4	46	74.753	230594	8108.16	Inos
16	B4	47	75.0809	227933	8013.31	Inos
16	B4	48	75.4087	225447	7928.41	Inos
16	B4	49	75.7365	222188	7858.08	Inos
16	B4	50	76.0643	219500	7801.29	Inos
16	B4	51	76.3922	216989	7753.75	Inos
16	B4	52	76.72	214140	7711.29	Inos
16	B4	53	77.0478	211152	7671.97	Inos
16	B4	54	77.3756	209354	7635.81	Inos
16	B4	55	77.7035	206299	7603.29	Inos
16	B4	56	78.0313	203373	7574.47	Inos
16	B4	57	78.3591	201785	7548.18	Inos
16	B4	58	78.6869	197982	7521.87	Inos
16	B4	59	79.0148	196693	7491.46	Inos
16	B4	60	79.3426	193593	7452.89	Inos
16	B4	61	79.6704	190025	7404.97	Inos
16	B4	62	79.9982	188218	7351.25	Inos
16	B4	63	80.3261	185882	7298.54	Inos
16	B4	64	80.6539	183644	7252.26	Inos
16	B4	65	80.9817	180516	7212.39	Inos
16	B4	66	81.3095	178003	7174.02	Inos
16	B4	67	81.6374	175516	7133.29	Inos
16	B4	68	81.9652	173493	7095.48	Inos
16	B4	69	82.293	170441	7082.37	Inos
16	B4	70	82.6208	168178	7139.05	Inos
16	B4	71	82.9487	166500	7345.05	Inos
16	B4	72	83.2765	163523	7835.7	Inos
16	B4	73	83.6043	161661	8790.34	Inos
16	B4	74	83.9321	158181	10461.1	Inos
16	B4	75	84.26	155705	13270	Inos
16	B4	76	84.5878	152005	17562.1	Inos
16	B4	77	84.9156	146612	23448.3	Inos
16	B4	78	85.2435	135073	30567.5	Inos
16	B4	79	85.5713	113455	37955.8	Inos
16	B4	80	85.8991	74735.6	44168.6	Inos
16	B4	81	86.2269	39061.9	47696	Inos
16	B4	82	86.5547	16746.9	47524	Inos
16	B4	83	86.8826	8030.12	43560.6	Inos
16	B4	84	87.2104	7557.49	36687.5	Inos
16	B4	85	87.5382	6843.72	28404.9	Inos
16	B4	86	87.8661	5787.08	20267.9	Inos
16	B4	87	88.1939	6095.17	13405	Inos
16	B4	88	88.5217	6169.75	8309.16	Inos
16	B4	89	88.8495	4977.46	4609.61	Inos
16	B4	90	89.1774	5426.61	2390.14	Inos
16	B4	91	89.5052	5289.2	1164.4	Inos
16	B4	92	89.833	4980.64	526.532	Inos
16	B4	93	90.1608	5407.87	204.825	Inos
16	B4	94	90.4887	5922.93	44.5137	Inos
16	B4	95	90.8165	4488.17	-32.8252	Inos
16	B4	96	91.1443	4928.9	-64.0537	Inos
16	B4	97	91.4721	5502.35	-65.7393	Inos
16	B4	98	91.8	5542.69	-46.3877	Inos
16	B4	99	92.1278	5341.61	-14.3564	Inos
16	B4	100	92.4556	4035.14	18.6406	Inos
16	B4	101	92.7834	5130	39.9844	Inos
16	B4	102	93.1113	4459.43	42.335	Inos
16	B4	103	93.4391	4775.26	27.7617	Inos
16	B4	104	93.7669	4766.73	5.8291	Inos
16	B4	105	94.0947	4475.71	-12.7988	Inos
16	B4	106	94.4226	4830.24	-22.1182	Inos
16	B4	107	94.7504	4336.22	-22.2617	Inos
17	B5	1	60.0012	431722	8354.15	Cox-2
17	B5	2	60.3289	429297	8441.42	Cox-2
17	B5	3	60.6565	427990	8561.68	Cox-2
17	B5	4	60.9842	425191	8707.98	Cox-2
17	B5	5	61.3119	422568	8851.16	Cox-2
17	B5	6	61.6395	419510	8986.39	Cox-2
17	B5	7	61.9672	416271	9100.11	Cox-2
17	B5	8	62.2948	413177	9183.87	Cox-2
17	B5	9	62.6225	409911	9235.7	Cox-2
17	B5	10	62.9502	407594	9258.26	Cox-2
17	B5	11	63.2778	403349	9257.05	Cox-2
17	B5	12	63.6055	400999	9240.48	Cox-2
17	B5	13	63.9332	397300	9219.5	Cox-2
17	B5	14	64.2608	393804	9205	Cox-2
17	B5	15	64.5885	391554	9203.69	Cox-2
17	B5	16	64.9161	388481	9215.42	Cox-2
17	B5	17	65.2438	385142	9234.53	Cox-2
17	B5	18	65.5715	381450	9254.68	Cox-2
17	B5	19	65.8991	378446	9273.13	Cox-2
17	B5	20	66.2268	376117	9290.54	Cox-2
17	B5	21	66.5545	372061	9307.48	Cox-2
17	B5	22	66.8821	370016	9321.59	Cox-2
17	B5	23	67.2098	366140	9327.86	Cox-2
17	B5	24	67.5374	362711	9321.97	Cox-2
17	B5	25	67.8651	359905	9303.02	Cox-2
17	B5	26	68.1928	356188	9273.6	Cox-2
17	B5	27	68.5204	353643	9237.07	Cox-2
17	B5	28	68.8481	349997	9195.95	Cox-2
17	B5	29	69.1758	347184	9152.1	Cox-2
17	B5	30	69.5034	343178	9108.41	Cox-2
17	B5	31	69.8311	340751	9069.93	Cox-2
17	B5	32	70.1588	337584	9042.55	Cox-2
17	B5	33	70.4864	334655	9030.35	Cox-2
17	B5	34	70.8141	331130	9032.45	Cox-2
17	B5	35	71.1417	328202	9041.84	Cox-2
17	B5	36	71.4694	325351	9045.97	Cox-2
17	B5	37	71.7971	322244	9029.86	Cox-2
17	B5	38	72.1247	318240	8981.76	Cox-2
17	B5	39	72.4524	316132	8899.44	Cox-2
17	B5	40	72.7801	312508	8794.16	Cox-2
17	B5	41	73.1077	309708	8685.34	Cox-2
17	B5	42	73.4354	306668	8596.07	Cox-2
17	B5	43	73.763	305553	8552.06	Cox-2
17	B5	44	74.0907	301127	8551.59	Cox-2
17	B5	45	74.4184	299031	8574.07	Cox-2
17	B5	46	74.746	295555	8590.58	Cox-2
17	B5	47	75.0737	292073	8576.85	Cox-2
17	B5	48	75.4014	289335	8521.86	Cox-2
17	B5	49	75.729	287487	8428.82	Cox-2
17	B5	50	76.0567	283527	8310.6	Cox-2
17	B5	51	76.3843	280577	8184.69	Cox-2
17	B5	52	76.712	278239	8069.06	Cox-2
17	B5	53	77.0397	276149	7978.27	Cox-2
17	B5	54	77.3673	273702	7919.91	Cox-2
17	B5	55	77.695	269906	7892.6	Cox-2
17	B5	56	78.0227	268289	7887.18	Cox-2
17	B5	57	78.3503	265556	7891.06	Cox-2
17	B5	58	78.678	263128	7894.37	Cox-2
17	B5	59	79.0057	259990	7898.7	Cox-2
17	B5	60	79.3333	257157	7929.83	Cox-2
17	B5	61	79.661	254648	8055.86	Cox-2
17	B5	62	79.9886	252412	8411.4	Cox-2
17	B5	63	80.3163	249923	9175.18	Cox-2
17	B5	64	80.644	246940	10627.8	Cox-2
17	B5	65	80.9716	245124	13188.5	Cox-2
17	B5	66	81.2993	241138	17249.3	Cox-2
17	B5	67	81.627	238302	23038.6	Cox-2
17	B5	68	81.9546	233490	30400	Cox-2
17	B5	69	82.2823	224256	38615	Cox-2
17	B5	70	82.6099	203634	46409.1	Cox-2
17	B5	71	82.9376	164887	52227	Cox-2
17	B5	72	83.2653	123201	54722.9	Cox-2
17	B5	73	83.5929	94476.7	53256.7	Cox-2
17	B5	74	83.9206	80331.7	48143.4	Cox-2
17	B5	75	84.2483	73907.3	40521.8	Cox-2
17	B5	76	84.5759	69614.6	31917.5	Cox-2
17	B5	77	84.9036	65948.7	23731.4	Cox-2
17	B5	78	85.2312	65335.1	16884.2	Cox-2
17	B5	79	85.5589	63928.3	11722.1	Cox-2
17	B5	80	85.8866	62288.9	8075.75	Cox-2
17	B5	81	86.2142	61346	5472.01	Cox-2
17	B5	82	86.5419	60505.9	3802.62	Cox-2
17	B5	83	86.8696	60625.4	2716.57	Cox-2
17	B5	84	87.1972	59195.2	1984.27	Cox-2
17	B5	85	87.5249	60296.3	1479.67	Cox-2
17	B5	86	87.8526	60067.2	1138.53	Cox-2
17	B5	87	88.1802	59201.7	919.773	Cox-2
17	B5	88	88.5079	58640.1	783.701	Cox-2
17	B5	89	88.8355	58871.1	688.828	Cox-2
17	B5	90	89.1632	58683.5	600.169	Cox-2
17	B5	91	89.4909	57701.6	498.873	Cox-2
17	B5	92	89.8185	57750.9	385.471	Cox-2
17	B5	93	90.1462	58692.4	274.271	Cox-2
17	B5	94	90.4739	58596.6	182.163	Cox-2
17	B5	95	90.8015	57381	118.166	Cox-2
17	B5	96	91.1292	58357.5	79.9707	Cox-2
17	B5	97	91.4568	57545.8	58.332	Cox-2
17	B5	98	91.7845	57641.3	44.7402	Cox-2
17	B5	99	92.1122	58279	35.666	Cox-2
17	B5	100	92.4398	57722.6	31.0596	Cox-2
17	B5	101	92.7675	57432.2	29.832	Cox-2
17	B5	102	93.0952	57750.7	27.3232	Cox-2
17	B5	103	93.4228	57468.9	16.7773	Cox-2
17	B5	104	93.7505	57431.1	-6.61133	Cox-2
17	B5	105	94.0781	57207.7	-42.4092	Cox-2
17	B5	106	94.4058	57160.4	-84.6572	Cox-2
17	B5	107	94.7335	58110.8	-124.824	Cox-2
18	B6	1	60.0012	381655	7815.51	Cox-2
18	B6	2	60.3289	379918	7924.98	Cox-2
18	B6	3	60.6565	377049	8051.41	Cox-2
18	B6	4	60.9842	374330	8199.89	Cox-2
18	B6	5	61.3119	373098	8372.08	Cox-2
18	B6	6	61.6395	369691	8561.95	Cox-2
18	B6	7	61.9672	366848	8745.5	Cox-2
18	B6	8	62.2948	363524	8907.3	Cox-2
18	B6	9	62.6225	360543	9032.14	Cox-2
18	B6	10	62.9502	357978	9109.42	Cox-2
18	B6	11	63.2778	353694	9140.94	Cox-2
18	B6	12	63.6055	350861	9140.63	Cox-2
18	B6	13	63.9332	346968	9129.05	Cox-2
18	B6	14	64.2608	345440	9124.85	Cox-2
18	B6	15	64.5885	341202	9137.77	Cox-2
18	B6	16	64.9161	338397	9166.68	Cox-2
18	B6	17	65.2438	335075	9202.9	Cox-2
18	B6	18	65.5715	332108	9236.32	Cox-2
18	B6	19	65.8991	328354	9259.96	Cox-2
18	B6	20	66.2268	325602	9271.04	Cox-2
18	B6	21	66.5545	322607	9270.33	Cox-2
18	B6	22	66.8821	318918	9259.6	Cox-2
18	B6	23	67.2098	316088	9240.94	Cox-2
18	B6	24	67.5374	312663	9216.83	Cox-2
18	B6	25	67.8651	309851	9189.79	Cox-2
18	B6	26	68.1928	305468	9161.56	Cox-2
18	B6	27	68.5204	303572	9130.74	Cox-2
18	B6	28	68.8481	299776	9091.82	Cox-2
18	B6	29	69.1758	296920	9037.5	Cox-2
18	B6	30	69.5034	292862	8964.02	Cox-2
18	B6	31	69.8311	290088	8876.96	Cox-2
18	B6	32	70.1588	286978	8791.61	Cox-2
18	B6	33	70.4864	283522	8727.25	Cox-2
18	B6	34	70.8141	281997	8697.61	Cox-2
18	B6	35	71.1417	277916	8704.15	Cox-2
18	B6	36	71.4694	275133	8735.53	Cox-2
18	B6	37	71.7971	271988	8773.5	Cox-2
18	B6	38	72.1247	268671	8799.87	Cox-2
18	B6	39	72.4524	265704	8801.43	Cox-2
18	B6	40	72.7801	263316	8771.9	Cox-2
18	B6	41	73.1077	259847	8712.23	Cox-2
18	B6	42	73.4354	255561	8629.93	Cox-2
18	B6	43	73.763	254230	8530.79	Cox-2
18	B6	44	74.0907	251384	8429.54	Cox-2
18	B6	45	74.4184	247714	8331.5	Cox-2
18	B6	46	74.746	245314	8234.57	Cox-2
18	B6	47	75.0737	241818	8134.47	Cox-2
18	B6	48	75.4014	239676	8030.65	Cox-2
18	B6	49	75.729	236507	7929.03	Cox-2
18	B6	50	76.0567	233811	7839.81	Cox-2
18	B6	51	76.3843	231620	7772.73	Cox-2
18	B6	52	76.712	228750	7733.07	Cox-2
18	B6	53	77.0397	225711	7720.43	Cox-2
18	B6	54	77.3673	223444	7729.23	Cox-2
18	B6	55	77.695	220872	7749.68	Cox-2
18	B6	56	78.0227	218535	7768.83	Cox-2
18	B6	57	78.3503	215510	7773.83	Cox-2
18	B6	58	78.678	212660	7757.95	Cox-2
18	B6	59	79.0057	209655	7729.82	Cox-2
18	B6	60	79.3333	207945	7724.61	Cox-2
18	B6	61	79.661	204475	7817.53	Cox-2
18	B6	62	79.9886	202380	8141.46	Cox-2
18	B6	63	80.3163	200039	8890.96	Cox-2
18	B6	64	80.644	197591	10314.6	Cox-2
18	B6	65	80.9716	194610	12802.5	Cox-2
18	B6	66	81.2993	191927	16708.3	Cox-2
18	B6	67	81.627	187996	22222.1	Cox-2
18	B6	68	81.9546	183600	29166	Cox-2
18	B6	69	82.2823	174792	36841.3	Cox-2
18	B6	70	82.6099	155002	44052.7	Cox-2
18	B6	71	82.9376	118455	49383.3	Cox-2
18	B6	72	83.2653	80811	51651.4	Cox-2
18	B6	73	83.5929	57306.5	50347.4	Cox-2
18	B6	74	83.9206	46055.8	45822.4	Cox-2
18	B6	75	84.2483	37681.6	39129	Cox-2
18	B6	76	84.5759	31447.6	31607.7	Cox-2
18	B6	77	84.9036	27296.3	24438.7	Cox-2
18	B6	78	85.2312	24196	18360.2	Cox-2
18	B6	79	85.5589	21316.6	13623.6	Cox-2
18	B6	80	85.8866	18356.9	10126.8	Cox-2
18	B6	81	86.2142	18123.4	7538.25	Cox-2
18	B6	82	86.5419	17053.6	5596.16	Cox-2
18	B6	83	86.8696	16192.5	4173.49	Cox-2
18	B6	84	87.1972	15281.2	3119.65	Cox-2
18	B6	85	87.5249	15163.1	2338.77	Cox-2
18	B6	86	87.8526	14507.3	1764.86	Cox-2
18	B6	87	88.1802	14571	1345.63	Cox-2
18	B6	88	88.5079	14107	1035.74	Cox-2
18	B6	89	88.8355	13946.7	796.95	Cox-2
18	B6	90	89.1632	12416.3	602.074	Cox-2
18	B6	91	89.4909	13542.1	437.632	Cox-2
18	B6	92	89.8185	13869.1	300.786	Cox-2
18	B6	93	90.1462	13393.3	190.83	Cox-2
18	B6	94	90.4739	12436.5	101.768	Cox-2
18	B6	95	90.8015	12393.2	22.4268	Cox-2
18	B6	96	91.1292	13236.3	-56.627	Cox-2
18	B6	97	91.4568	12378.6	-136.623	Cox-2
18	B6	98	91.7845	13831.6	-210.565	Cox-2
18	B6	99	92.1122	12027.7	-268.63	Cox-2
18	B6	100	92.4398	12551.9	-303.977	Cox-2
18	B6	101	92.7675	13805.2	-315.729	Cox-2
18	B6	102	93.0952	12756.3	-309.667	Cox-2
18	B6	103	93.4228	12857.9	-297.42	Cox-2
18	B6	104	93.7505	12582	-293.33	Cox-2
18	B6	105	94.0781	12501.1	-308.836	Cox-2
18	B6	106	94.4058	13156.7	-347.134	Cox-2
18	B6	107	94.7335	12636.6	-402.134	Cox-2
19	B7	1	60.0014	242004	4933.96	IL-6
19	B7	2	60.3291	240470	5031.67	IL-6
19	B7	3	60.6568	239582	5156.21	IL-6
19	B7	4	60.9845	237268	5303.14	IL-6
19	B7	5	61.3122	237174	5457.81	IL-6
19	B7	6	61.6399	234425	5600.37	IL-6
19	B7	7	61.9676	232269	5715.66	IL-6
19	B7	8	62.2953	229668	5800.54	IL-6
19	B7	9	62.623	227923	5860.24	IL-6
19	B7	10	62.9507	226884	5908.36	IL-6
19	B7	11	63.2784	224823	5951.15	IL-6
19	B7	12	63.6061	222109	5989.64	IL-6
19	B7	13	63.9339	219730	6025.05	IL-6
19	B7	14	64.2616	218140	6062.99	IL-6
19	B7	15	64.5893	216146	6111.89	IL-6
19	B7	16	64.917	214020	6176.23	IL-6
19	B7	17	65.2447	211675	6250.97	IL-6
19	B7	18	65.5724	210331	6321.53	IL-6
19	B7	19	65.9001	207477	6370.44	IL-6
19	B7	20	66.2278	205382	6386.8	IL-6
19	B7	21	66.5555	202509	6372.34	IL-6
19	B7	22	66.8832	200726	6341.02	IL-6
19	B7	23	67.2109	199456	6312.19	IL-6
19	B7	24	67.5386	196479	6301.64	IL-6
19	B7	25	67.8663	194131	6314.4	IL-6
19	B7	26	68.194	192712	6342.33	IL-6
19	B7	27	68.5217	190779	6367.29	IL-6
19	B7	28	68.8494	187692	6369.18	IL-6
19	B7	29	69.1771	185237	6335.73	IL-6
19	B7	30	69.5048	182755	6269.38	IL-6
19	B7	31	69.8325	181668	6186.66	IL-6
19	B7	32	70.1602	178611	6111.09	IL-6
19	B7	33	70.4879	176938	6062.63	IL-6
19	B7	34	70.8156	175306	6049.5	IL-6
19	B7	35	71.1433	172741	6065.29	IL-6
19	B7	36	71.4711	171268	6092.07	IL-6
19	B7	37	71.7988	168302	6108.76	IL-6
19	B7	38	72.1265	166429	6100.26	IL-6
19	B7	39	72.4542	164081	6063.39	IL-6
19	B7	40	72.7819	162256	6006.32	IL-6
19	B7	41	73.1096	160429	5942.12	IL-6
19	B7	42	73.4373	158795	5881.12	IL-6
19	B7	43	73.765	155886	5826.45	IL-6
19	B7	44	74.0927	154701	5773.65	IL-6
19	B7	45	74.4204	152244	5720.32	IL-6
19	B7	46	74.7481	150659	5671.11	IL-6
19	B7	47	75.0758	148140	5642.05	IL-6
19	B7	48	75.4035	146237	5663.42	IL-6
19	B7	49	75.7312	145439	5779.79	IL-6
19	B7	50	76.0589	143089	6042.12	IL-6
19	B7	51	76.3866	140932	6542.7	IL-6
19	B7	52	76.7143	139029	7422.1	IL-6
19	B7	53	77.042	136341	8884.2	IL-6
19	B7	54	77.3697	134049	11184.4	IL-6
19	B7	55	77.6974	132294	14565.9	IL-6
19	B7	56	78.0251	128928	19141.1	IL-6
19	B7	57	78.3528	123926	24748.5	IL-6
19	B7	58	78.6805	114704	30849.6	IL-6
19	B7	59	79.0082	101361	36543.1	IL-6
19	B7	60	79.336	77760.1	40743.9	IL-6
19	B7	61	79.6637	50786.8	42493.9	IL-6
19	B7	62	79.9914	28200	41288.8	IL-6
19	B7	63	80.3191	13363.7	37273.5	IL-6
19	B7	64	80.6468	5383.01	31204.8	IL-6
19	B7	65	80.9745	3581.46	24196.7	IL-6
19	B7	66	81.3022	3279.53	17368.6	IL-6
19	B7	67	81.6299	2802.43	11549.1	IL-6
19	B7	68	81.9576	3288.6	7138.14	IL-6
19	B7	69	82.2853	3101.23	4053.83	IL-6
19	B7	70	82.613	3287.74	2114.91	IL-6
19	B7	71	82.9407	2387.94	1019.76	IL-6
19	B7	72	83.2684	1537.39	432.904	IL-6
19	B7	73	83.5961	2330.14	117.37	IL-6
19	B7	74	83.9238	2218.73	-59.5571	IL-6
19	B7	75	84.2515	2514.07	-155.988	IL-6
19	B7	76	84.5792	2451.78	-193.835	IL-6
19	B7	77	84.9069	2021.43	-187.414	IL-6
19	B7	78	85.2346	2490.27	-155.77	IL-6
19	B7	79	85.5623	1761.53	-121.997	IL-6
19	B7	80	85.89	1334.53	-106.701	IL-6
19	B7	81	86.2177	2242.17	-121.669	IL-6
19	B7	82	86.5454	1185.25	-166.868	IL-6
19	B7	83	86.8732	1661.49	-231.354	IL-6
19	B7	84	87.2009	1603.44	-297.462	IL-6
19	B7	85	87.5286	2021.09	-347.159	IL-6
19	B7	86	87.8563	1555.46	-368.803	IL-6
19	B7	87	88.184	2347.32	-361.679	IL-6
19	B7	88	88.5117	1741.4	-335.417	IL-6
19	B7	89	88.8394	1102.09	-303.695	IL-6
19	B7	90	89.1671	1508.32	-275.684	IL-6
19	B7	91	89.4948	1788.53	-251.463	IL-6
19	B7	92	89.8225	2002	-225.282	IL-6
19	B7	93	90.1502	1445.19	-194.294	IL-6
19	B7	94	90.4779	1218.25	-165.422	IL-6
19	B7	95	90.8056	1395.87	-154.216	IL-6
19	B7	96	91.1333	849.007	-175.749	IL-6
19	B7	97	91.461	929.885	-233.494	IL-6
19	B7	98	91.7887	974.299	-313.4	IL-6
19	B7	99	92.1164	1335.96	-387.22	IL-6
19	B7	100	92.4441	1758.13	-424.01	IL-6
19	B7	101	92.7718	1669.42	-404.362	IL-6
19	B7	102	93.0995	1504.32	-330.081	IL-6
19	B7	103	93.4272	1370.5	-223.922	IL-6
19	B7	104	93.7549	954.044	-119.204	IL-6
19	B7	105	94.0826	334.616	-44.7339	IL-6
19	B7	106	94.4103	1036.85	-13.1406	IL-6
19	B7	107	94.7381	547.1	-18.3774	IL-6
20	B8	1	60.0014	339000	7230.45	IL-6
20	B8	2	60.3291	336924	7346.15	IL-6
20	B8	3	60.6568	334952	7491.81	IL-6
20	B8	4	60.9845	332651	7668.76	IL-6
20	B8	5	61.3122	331123	7869.09	IL-6
20	B8	6	61.6399	327784	8076.73	IL-6
20	B8	7	61.9676	324704	8269.06	IL-6
20	B8	8	62.2953	321384	8425.45	IL-6
20	B8	9	62.623	319931	8533.4	IL-6
20	B8	10	62.9507	315358	8591.73	IL-6
20	B8	11	63.2784	313123	8610.68	IL-6
20	B8	12	63.6061	309003	8609.04	IL-6
20	B8	13	63.9339	306990	8606.71	IL-6
20	B8	14	64.2616	304164	8616.63	IL-6
20	B8	15	64.5893	300923	8639.47	IL-6
20	B8	16	64.917	297683	8664.84	IL-6
20	B8	17	65.2447	294951	8678.51	IL-6
20	B8	18	65.5724	291873	8671.42	IL-6
20	B8	19	65.9001	288103	8645.51	IL-6
20	B8	20	66.2278	285592	8612.6	IL-6
20	B8	21	66.5555	282951	8587.79	IL-6
20	B8	22	66.8832	279896	8580.94	IL-6
20	B8	23	67.2109	277173	8591.26	IL-6
20	B8	24	67.5386	274197	8607.96	IL-6
20	B8	25	67.8663	270426	8614.84	IL-6
20	B8	26	68.194	267977	8596.75	IL-6
20	B8	27	68.5217	264512	8545.27	IL-6
20	B8	28	68.8494	261997	8463.47	IL-6
20	B8	29	69.1771	258104	8367.64	IL-6
20	B8	30	69.5048	254617	8283.42	IL-6
20	B8	31	69.8325	253222	8234.29	IL-6
20	B8	32	70.1602	250416	8227.94	IL-6
20	B8	33	70.4879	247678	8249.01	IL-6
20	B8	34	70.8156	243975	8266.05	IL-6
20	B8	35	71.1433	240622	8249.64	IL-6
20	B8	36	71.4711	237714	8190.76	IL-6
20	B8	37	71.7988	234787	8106.24	IL-6
20	B8	38	72.1265	232483	8028.05	IL-6
20	B8	39	72.4542	229890	7983.31	IL-6
20	B8	40	72.7819	228021	7978.49	IL-6
20	B8	41	73.1096	224608	7997.1	IL-6
20	B8	42	73.4373	221067	8011.26	IL-6
20	B8	43	73.765	218390	7998.44	IL-6
20	B8	44	74.0927	215890	7952.52	IL-6
20	B8	45	74.4204	212865	7884.61	IL-6
20	B8	46	74.7481	210643	7815.17	IL-6
20	B8	47	75.0758	207286	7768.47	IL-6
20	B8	48	75.4035	205445	7774.58	IL-6
20	B8	49	75.7312	202202	7880.65	IL-6
20	B8	50	76.0589	199296	8172.21	IL-6
20	B8	51	76.3866	197148	8793.67	IL-6
20	B8	52	76.7143	194594	9968.47	IL-6
20	B8	53	77.042	191396	12003.1	IL-6
20	B8	54	77.3697	188984	15255.6	IL-6
20	B8	55	77.6974	185065	20048.6	IL-6
20	B8	56	78.0251	179939	26517.6	IL-6
20	B8	57	78.3528	173067	34424.5	IL-6
20	B8	58	78.6805	161891	43016	IL-6
20	B8	59	79.0082	141671	51035.3	IL-6
20	B8	60	79.336	108122	56960.7	IL-6
20	B8	61	79.6637	70113.7	59438.3	IL-6
20	B8	62	79.9914	38655.4	57747.7	IL-6
20	B8	63	80.3191	15134.5	52085.1	IL-6
20	B8	64	80.6468	5901.97	43517.2	IL-6
20	B8	65	80.9745	3353.85	33621.7	IL-6
20	B8	66	81.3022	2679.09	23985.4	IL-6
20	B8	67	81.6299	2470.78	15782.3	IL-6
20	B8	68	81.9576	3100.61	9578.59	IL-6
20	B8	69	82.2853	2964.97	5396.11	IL-6
20	B8	70	82.613	2902.52	2862.31	IL-6
20	B8	71	82.9407	2632.94	1478.58	IL-6
20	B8	72	83.2684	1973.23	791.733	IL-6
20	B8	73	83.5961	2447.84	467.284	IL-6
20	B8	74	83.9238	1576.53	302.726	IL-6
20	B8	75	84.2515	1489.58	200.598	IL-6
20	B8	76	84.5792	2338.94	128.338	IL-6
20	B8	77	84.9069	1863.68	81.8252	IL-6
20	B8	78	85.2346	2043.7	60.957	IL-6
20	B8	79	85.5623	1778.29	59.6631	IL-6
20	B8	80	85.89	1246.33	67.6025	IL-6
20	B8	81	86.2177	1647.34	76.8545	IL-6
20	B8	82	86.5454	1593.42	86.144	IL-6
20	B8	83	86.8732	1779.3	98.8843	IL-6
20	B8	84	87.2009	1503.75	117.155	IL-6
20	B8	85	87.5286	1073.42	137.075	IL-6
20	B8	86	87.8563	1123.88	149.493	IL-6
20	B8	87	88.184	1211.99	145.324	IL-6
20	B8	88	88.5117	662.413	121.614	IL-6
20	B8	89	88.8394	952.001	84.5327	IL-6
20	B8	90	89.1671	1115.87	47.8022	IL-6
20	B8	91	89.4948	562.301	27.2061	IL-6
20	B8	92	89.8225	1504.51	33.1245	IL-6
20	B8	93	90.1502	1168.41	64.2393	IL-6
20	B8	94	90.4779	533.825	106.125	IL-6
20	B8	95	90.8056	363.599	136.882	IL-6
20	B8	96	91.1333	232.9	137.746	IL-6
20	B8	97	91.461	169.196	102.639	IL-6
20	B8	98	91.7887	502.268	40.644	IL-6
20	B8	99	92.1164	731.005	-29.8599	IL-6
20	B8	100	92.4441	70.0162	-90.9487	IL-6
20	B8	101	92.7718	905.74	-132.459	IL-6
20	B8	102	93.0995	282.737	-153.515	IL-6
20	B8	103	93.4272	444.175	-159.5	IL-6
20	B8	104	93.7549	1009.05	-157.956	IL-6
20	B8	105	94.0826	200.411	-155.802	IL-6
20	B8	106	94.4103	524.466	-158.058	IL-6
20	B8	107	94.7381	596.578	-167.289	IL-6
21	B9	1	60.0016	221648	5092.68	TNF-a
21	B9	2	60.3296	221081	5187.75	TNF-a
21	B9	3	60.6576	219245	5307.71	TNF-a
21	B9	4	60.9856	217944	5445.79	TNF-a
21	B9	5	61.3137	216776	5587.75	TNF-a
21	B9	6	61.6417	214618	5717.85	TNF-a
21	B9	7	61.9697	211857	5849.76	TNF-a
21	B9	8	62.2977	209818	5969.35	TNF-a
21	B9	9	62.6257	208812	6073.97	TNF-a
21	B9	10	62.9538	206695	6174.73	TNF-a
21	B9	11	63.2818	203999	6273.33	TNF-a
21	B9	12	63.6098	202660	6360.46	TNF-a
21	B9	13	63.9378	200151	6421.55	TNF-a
21	B9	14	64.2658	197702	6445.53	TNF-a
21	B9	15	64.5938	195856	6431.77	TNF-a
21	B9	16	64.9219	193558	6390.9	TNF-a
21	B9	17	65.2499	190885	6340.3	TNF-a
21	B9	18	65.5779	189610	6296.08	TNF-a
21	B9	19	65.9059	187943	6267.08	TNF-a
21	B9	20	66.2339	185216	6254.25	TNF-a
21	B9	21	66.5619	183114	6254.3	TNF-a
21	B9	22	66.89	181127	6264.37	TNF-a
21	B9	23	67.218	179686	6282.35	TNF-a
21	B9	24	67.546	176918	6304.24	TNF-a
21	B9	25	67.874	175128	6321.16	TNF-a
21	B9	26	68.202	172987	6320.15	TNF-a
21	B9	27	68.53	170685	6289.68	TNF-a
21	B9	28	68.8581	168832	6226.37	TNF-a
21	B9	29	69.1861	165593	6138.91	TNF-a
21	B9	30	69.5141	164467	6044.89	TNF-a
21	B9	31	69.8421	162498	5961.74	TNF-a
[truncated: 6,603 more rows]

## Sheet: Melt Curve Result
Block Type	96-Well 0.2-mL Block
Calibration Background is expired	No
Calibration Background performed on	07-22-2020
Calibration Pure Dye ABY is expired	No
Calibration Pure Dye ABY performed on	07-22-2020
Calibration Pure Dye FAM is expired	No
Calibration Pure Dye FAM performed on	07-22-2020
Calibration Pure Dye JUN is expired	No
Calibration Pure Dye JUN performed on	07-22-2020
Calibration Pure Dye NED is expired	No
Calibration Pure Dye NED performed on	07-22-2020
Calibration Pure Dye ROX is expired	No
Calibration Pure Dye ROX performed on	07-22-2020
Calibration Pure Dye SYBR is expired	No
Calibration Pure Dye SYBR performed on	07-22-2020
Calibration Pure Dye TAMRA is expired	No
Calibration Pure Dye TAMRA performed on	07-22-2020
Calibration Pure Dye VIC is expired	No
Calibration Pure Dye VIC performed on	07-22-2020
Calibration ROI is expired	No
Calibration ROI performed on	07-22-2020
Calibration Uniformity is expired	No
Calibration Uniformity performed on	07-22-2020
Chemistry	SYBR_GREEN
Date Created	2022-01-07 12:23:54 PM CST
Experiment Barcode
Experiment Comment
Experiment File Name	D:\WBG\2022-01-07_N4-F11.eds
Experiment Name	2022-01-07_N4-F11
Experiment Run End Time	2022-01-07 12:24:54 PM CST
Experiment Type	Comparative Cт (ΔΔCт)
Instrument Name	272324596
Instrument Serial Number	272324596
Instrument Type	QuantStudio™ 3 System
Passive Reference	ROX
Post-read Stage/Step
Pre-read Stage/Step
Quantification Cycle Method	Ct
Signal Smoothing On	true
Stage where Melt Analysis is performed	Stage3
Stage/ Cycle where Ct Analysis is performed	Stage2, Step2
User Name
Well	Well Position	Sample	Target Name	Tm	Melt Peak Height
1	A1	Con	Actin	87.17	35588
2	A2	Con	Actin	87.0063	30487.6
3	A3	Con	Inos	86.3908	38227.5
4	A4	Con	Inos	86.3908	41713.7
5	A5	Con	Cox-2	83.2653	47492.4
6	A6	Con	Cox-2	83.2653	55616.8
7	A7	Con	IL-6	79.6637	36518.2
8	A8	Con	IL-6	79.4998	30522.2
8	A8	Con	IL-6	84.5792	9139.4
9	A9	Con	TNF-a	84.7669	28073.2
10	A10	Con	TNF-a	84.7669	34189.3
13	B1	LPS	Actin	87.0063	27698.2
14	B2	LPS	Actin	87.0063	33859.2
15	B3	LPS	Inos	86.3908	45363.3
16	B4	LPS	Inos	86.3908	48102.6
17	B5	LPS	Cox-2	83.2653	54722.9
18	B6	LPS	Cox-2	83.2653	51651.4
19	B7	LPS	IL-6	79.6637	42493.9
20	B8	LPS	IL-6	79.6637	59438.3
21	B9	LPS	TNF-a	88.047	18675.3
22	B10	LPS	TNF-a	84.4389	19575.7
22	B10	LPS	TNF-a	88.2111	16053.4
25	C1	F1	Actin	87.0063	32496.8
26	C2	F1	Actin	87.0063	36359.8
27	C3	F1	Inos	86.2269	34921.4
28	C4	F1	Inos	86.2269	39232.2
29	C5	F1	Cox-2	83.2653	50279.4
30	C6	F1	Cox-2	83.2653	56461.5
31	C7	F1	IL-6	79.6637	59237
32	C8	F1	IL-6	79.6637	44315.2
33	C9	F1	TNF-a	87.391	18645.1
33	C9	F1	TNF-a	66.2339	6854.33
34	C10	F1	TNF-a	84.4389	23509.8
34	C10	F1	TNF-a	87.391	17659.3
37	D1	F2	Actin	86.8426	28100.7
38	D2	F2	Actin	86.8426	31816.4
39	D3	F2	Inos	86.2269	35146.4
40	D4	F2	Inos	86.2269	37535.3
41	D5	F2	Cox-2	83.1014	47055
42	D6	F2	Cox-2	83.1014	48778.6
43	D7	F2	IL-6	79.6637	62827.3
44	D8	F2	IL-6	79.6637	58759.7
45	D9	F2	TNF-a	84.4389	28188.2
46	D10	F2	TNF-a	84.2749	24639.6
46	D10	F2	TNF-a	64.4298	8507.26
49	E1	F3	Actin	87.0063	35077.6
50	E2	F3	Actin	86.8426	32417.5
51	E3	F3	Inos	82.9487	19830.3
52	E4	F3	Inos	86.063	41879.9
53	E5	F3	Cox-2	83.1014	49714.4
54	E6	F3	Cox-2	83.1014	57169.8
55	E7	F3	IL-6	79.6637	57753
56	E8	F3	IL-6	79.6637	57287.3
57	E9	F3	TNF-a	84.2749	23239.2
57	E9	F3	TNF-a	87.719	17711.9
58	E10	F3	TNF-a	84.2749	25880.2
61	F1	N1	Actin	87.0063	33141.1
62	F2	N1	Actin	86.8426	32314.4
63	F3	N1	Inos	86.063	36199.4
64	F4	N1	Inos	86.063	37525.4
65	F5	N1	Cox-2	83.1014	50337.7
66	F6	N1	Cox-2	83.1014	59478
67	F7	N1	IL-6	79.6637	63283
68	F8	N1	IL-6	79.6637	59815.5
69	F9	N1	TNF-a	84.2749	28352.6
70	F10	N1	TNF-a	84.2749	19413.2
73	G1	N2	Actin	87.0063	30272.5
74	G2	N2	Actin	87.0063	35127.9
75	G3	N2	Inos	86.063	36488.3
76	G4	N2	Inos	86.063	39928.6
77	G5	N2	Cox-2	83.1014	61208
78	G6	N2	Cox-2	83.1014	63061.2
79	G7	N2	IL-6	79.6637	67283.9
80	G8	N2	IL-6	79.6637	60918.5
81	G9	N2	TNF-a	84.4389	32834.3
82	G10	N2	TNF-a	84.2749	28245
85	H1	N3	Actin	87.0063	32060.1
86	H2	N3	Actin	87.0063	34709.3
87	H3	N3	Inos	86.063	32506.3
88	H4	N3	Inos	86.063	35357.5
89	H5	N3	Cox-2	83.1014	65250.2
90	H6	N3	Cox-2	82.9376	47342.7
91	H7	N3	IL-6	79.6637	57233.7
92	H8	N3	IL-6	79.6637	67053.4
93	H9	N3	TNF-a	84.2749	28771.2
94	H10	N3	TNF-a	84.2749	35489.7
