# Supplementary material for: The Immunomodulatory Effects of Active Ingredients From Nigella sativa in RAW264.7 Cells Through NF-κB/MAPK Signaling Pathways
Source: Front Nutr. 2022 May 31;9:899797. doi: 10.3389/fnut.2022.899797 (PMC9194833; doi:10.3389/fnut.2022.899797)
Supplement: Supplementary file 3 [file Data_Sheet_3.ZIP › Original Data/Fig. 5/INOS and Cox-2 gene expression/Rt-PCR HXRARG and HXRA-Processed.xls]

## Sheet: Sample Setup
Block Type	96-Well 0.2-mL Block
Calibration Background is expired	No
Calibration Background performed on	07-22-2020
Calibration Pure Dye ABY is expired	No
Calibration Pure Dye ABY performed on	07-22-2020
Calibration Pure Dye FAM is expired	No
Calibration Pure Dye FAM performed on	07-22-2020
Calibration Pure Dye JUN is expired	No
Calibration Pure Dye JUN performed on	07-22-2020
Calibration Pure Dye NED is expired	No
Calibration Pure Dye NED performed on	07-22-2020
Calibration Pure Dye ROX is expired	No
Calibration Pure Dye ROX performed on	07-22-2020
Calibration Pure Dye SYBR is expired	No
Calibration Pure Dye SYBR performed on	07-22-2020
Calibration Pure Dye TAMRA is expired	No
Calibration Pure Dye TAMRA performed on	07-22-2020
Calibration Pure Dye VIC is expired	No
Calibration Pure Dye VIC performed on	07-22-2020
Calibration ROI is expired	No
Calibration ROI performed on	07-22-2020
Calibration Uniformity is expired	No
Calibration Uniformity performed on	07-22-2020
Chemistry	SYBR_GREEN
Date Created	2022-01-07 20:25:39 PM CST
Experiment Barcode
Experiment Comment
Experiment File Name	D:\WBG\2022-01-07_G1-E1.eds
Experiment Name	2022-01-07_184711
Experiment Run End Time	2022-01-07 20:07:43 PM CST
Experiment Type	Comparative Cт (ΔΔCт)
Instrument Name	272324596
Instrument Serial Number	272324596
Instrument Type	QuantStudio™ 3 System
Passive Reference	ROX
Post-read Stage/Step
Pre-read Stage/Step
Quantification Cycle Method	Ct
Signal Smoothing On	true
Stage where Melt Analysis is performed	Stage3
Stage/ Cycle where Ct Analysis is performed	Stage2, Step2
User Name
Well	Well Position	Sample Name	Sample Color	Biogroup Name	Biogroup Color	Target Name	Target Color	Task	Reporter	Quencher	Quantity	Comments
1	A1	Con	RGB(176,23,31)			Actin	RGB(176,23,31)	UNKNOWN	SYBR	None
2	A2	Con	RGB(176,23,31)			Actin	RGB(176,23,31)	UNKNOWN	SYBR	None
3	A3	Con	RGB(176,23,31)			Inos	RGB(0,0,255)	UNKNOWN	SYBR	None
4	A4	Con	RGB(176,23,31)			Inos	RGB(0,0,255)	UNKNOWN	SYBR	None
5	A5	Con	RGB(176,23,31)			COX-2	RGB(0,139,69)	UNKNOWN	SYBR	None
6	A6	Con	RGB(176,23,31)			COX-2	RGB(0,139,69)	UNKNOWN	SYBR	None
7	A7	Con	RGB(176,23,31)			IL-6	RGB(238,238,0)	UNKNOWN	SYBR	None
8	A8	Con	RGB(176,23,31)			IL-6	RGB(238,238,0)	UNKNOWN	SYBR	None
9	A9	Con	RGB(176,23,31)			TNF-a	RGB(139,137,112)	UNKNOWN	SYBR	None
10	A10	Con	RGB(176,23,31)			TNF-a	RGB(139,137,112)	UNKNOWN	SYBR	None
11	A11
12	A12
13	B1	LPS	RGB(0,0,255)			Actin	RGB(176,23,31)	UNKNOWN	SYBR	None
14	B2	LPS	RGB(0,0,255)			Actin	RGB(176,23,31)	UNKNOWN	SYBR	None
15	B3	LPS	RGB(0,0,255)			Inos	RGB(0,0,255)	UNKNOWN	SYBR	None
16	B4	LPS	RGB(0,0,255)			Inos	RGB(0,0,255)	UNKNOWN	SYBR	None
17	B5	LPS	RGB(0,0,255)			COX-2	RGB(0,139,69)	UNKNOWN	SYBR	None
18	B6	LPS	RGB(0,0,255)			COX-2	RGB(0,139,69)	UNKNOWN	SYBR	None
19	B7	LPS	RGB(0,0,255)			IL-6	RGB(238,238,0)	UNKNOWN	SYBR	None
20	B8	LPS	RGB(0,0,255)			IL-6	RGB(238,238,0)	UNKNOWN	SYBR	None
21	B9	LPS	RGB(0,0,255)			TNF-a	RGB(139,137,112)	UNKNOWN	SYBR	None
22	B10	LPS	RGB(0,0,255)			TNF-a	RGB(139,137,112)	UNKNOWN	SYBR	None
23	B11
24	B12
25	C1	E1	RGB(0,139,69)			Actin	RGB(176,23,31)	UNKNOWN	SYBR	None
26	C2	E1	RGB(0,139,69)			Actin	RGB(176,23,31)	UNKNOWN	SYBR	None
27	C3	E1	RGB(0,139,69)			Inos	RGB(0,0,255)	UNKNOWN	SYBR	None
28	C4	E1	RGB(0,139,69)			Inos	RGB(0,0,255)	UNKNOWN	SYBR	None
29	C5	E1	RGB(0,139,69)			COX-2	RGB(0,139,69)	UNKNOWN	SYBR	None
30	C6	E1	RGB(0,139,69)			COX-2	RGB(0,139,69)	UNKNOWN	SYBR	None
31	C7	E1	RGB(0,139,69)			IL-6	RGB(238,238,0)	UNKNOWN	SYBR	None
32	C8	E1	RGB(0,139,69)			IL-6	RGB(238,238,0)	UNKNOWN	SYBR	None
33	C9	E1	RGB(0,139,69)			TNF-a	RGB(139,137,112)	UNKNOWN	SYBR	None
34	C10	E1	RGB(0,139,69)			TNF-a	RGB(139,137,112)	UNKNOWN	SYBR	None
35	C11
36	C12
37	D1	E2	RGB(255,127,0)			Actin	RGB(176,23,31)	UNKNOWN	SYBR	None
38	D2	E2	RGB(255,127,0)			Actin	RGB(176,23,31)	UNKNOWN	SYBR	None
39	D3	E2	RGB(255,127,0)			Inos	RGB(0,0,255)	UNKNOWN	SYBR	None
40	D4	E2	RGB(255,127,0)			Inos	RGB(0,0,255)	UNKNOWN	SYBR	None
41	D5	E2	RGB(255,127,0)			COX-2	RGB(0,139,69)	UNKNOWN	SYBR	None
42	D6	E2	RGB(255,127,0)			COX-2	RGB(0,139,69)	UNKNOWN	SYBR	None
43	D7	E2	RGB(255,127,0)			IL-6	RGB(238,238,0)	UNKNOWN	SYBR	None
44	D8	E2	RGB(255,127,0)			IL-6	RGB(238,238,0)	UNKNOWN	SYBR	None
45	D9	E2	RGB(255,127,0)			TNF-a	RGB(139,137,112)	UNKNOWN	SYBR	None
46	D10	E2	RGB(255,127,0)			TNF-a	RGB(139,137,112)	UNKNOWN	SYBR	None
47	D11
48	D12
49	E1	E3	RGB(139,137,112)			Actin	RGB(176,23,31)	UNKNOWN	SYBR	None
50	E2	E3	RGB(139,137,112)			Actin	RGB(176,23,31)	UNKNOWN	SYBR	None
51	E3	E3	RGB(139,137,112)			Inos	RGB(0,0,255)	UNKNOWN	SYBR	None
52	E4	E3	RGB(139,137,112)			Inos	RGB(0,0,255)	UNKNOWN	SYBR	None
53	E5	E3	RGB(139,137,112)			COX-2	RGB(0,139,69)	UNKNOWN	SYBR	None
54	E6	E3	RGB(139,137,112)			COX-2	RGB(0,139,69)	UNKNOWN	SYBR	None
55	E7	E3	RGB(139,137,112)			IL-6	RGB(238,238,0)	UNKNOWN	SYBR	None
56	E8	E3	RGB(139,137,112)			IL-6	RGB(238,238,0)	UNKNOWN	SYBR	None
57	E9	E3	RGB(139,137,112)			TNF-a	RGB(139,137,112)	UNKNOWN	SYBR	None
58	E10	E3	RGB(139,137,112)			TNF-a	RGB(139,137,112)	UNKNOWN	SYBR	None
59	E11
60	E12
61	F1	G1	RGB(238,121,66)			Actin	RGB(176,23,31)	UNKNOWN	SYBR	None
62	F2	G1	RGB(238,121,66)			Actin	RGB(176,23,31)	UNKNOWN	SYBR	None
63	F3	G1	RGB(238,121,66)			Inos	RGB(0,0,255)	UNKNOWN	SYBR	None
64	F4	G1	RGB(238,121,66)			Inos	RGB(0,0,255)	UNKNOWN	SYBR	None
65	F5	G1	RGB(238,121,66)			COX-2	RGB(0,139,69)	UNKNOWN	SYBR	None
66	F6	G1	RGB(238,121,66)			COX-2	RGB(0,139,69)	UNKNOWN	SYBR	None
67	F7	G1	RGB(238,121,66)			IL-6	RGB(238,238,0)	UNKNOWN	SYBR	None
68	F8	G1	RGB(238,121,66)			IL-6	RGB(238,238,0)	UNKNOWN	SYBR	None
69	F9	G1	RGB(238,121,66)			TNF-a	RGB(139,137,112)	UNKNOWN	SYBR	None
70	F10	G1	RGB(238,121,66)			TNF-a	RGB(139,137,112)	UNKNOWN	SYBR	None
71	F11
72	F12
73	G1	G2	RGB(142,56,142)			Actin	RGB(176,23,31)	UNKNOWN	SYBR	None
74	G2	G2	RGB(142,56,142)			Actin	RGB(176,23,31)	UNKNOWN	SYBR	None
75	G3	G2	RGB(142,56,142)			Inos	RGB(0,0,255)	UNKNOWN	SYBR	None
76	G4	G2	RGB(142,56,142)			Inos	RGB(0,0,255)	UNKNOWN	SYBR	None
77	G5	G2	RGB(142,56,142)			COX-2	RGB(0,139,69)	UNKNOWN	SYBR	None
78	G6	G2	RGB(142,56,142)			COX-2	RGB(0,139,69)	UNKNOWN	SYBR	None
79	G7	G2	RGB(142,56,142)			IL-6	RGB(238,238,0)	UNKNOWN	SYBR	None
80	G8	G2	RGB(142,56,142)			IL-6	RGB(238,238,0)	UNKNOWN	SYBR	None
81	G9	G2	RGB(142,56,142)			TNF-a	RGB(139,137,112)	UNKNOWN	SYBR	None
82	G10	G2	RGB(142,56,142)			TNF-a	RGB(139,137,112)	UNKNOWN	SYBR	None
83	G11
84	G12
85	H1	G3	RGB(198,113,113)			Actin	RGB(176,23,31)	UNKNOWN	SYBR	None
86	H2	G3	RGB(198,113,113)			Actin	RGB(176,23,31)	UNKNOWN	SYBR	None
87	H3	G3	RGB(198,113,113)			Inos	RGB(0,0,255)	UNKNOWN	SYBR	None
88	H4	G3	RGB(198,113,113)			Inos	RGB(0,0,255)	UNKNOWN	SYBR	None
89	H5	G3	RGB(198,113,113)			COX-2	RGB(0,139,69)	UNKNOWN	SYBR	None
90	H6	G3	RGB(198,113,113)			COX-2	RGB(0,139,69)	UNKNOWN	SYBR	None
91	H7	G3	RGB(198,113,113)			IL-6	RGB(238,238,0)	UNKNOWN	SYBR	None
92	H8	G3	RGB(198,113,113)			IL-6	RGB(238,238,0)	UNKNOWN	SYBR	None
93	H9	G3	RGB(198,113,113)			TNF-a	RGB(139,137,112)	UNKNOWN	SYBR	None
94	H10	G3	RGB(198,113,113)			TNF-a	RGB(139,137,112)	UNKNOWN	SYBR	None
95	H11
96	H12

## Sheet: Amplification Data
Block Type	96-Well 0.2-mL Block
Calibration Background is expired	No
Calibration Background performed on	07-22-2020
Calibration Pure Dye ABY is expired	No
Calibration Pure Dye ABY performed on	07-22-2020
Calibration Pure Dye FAM is expired	No
Calibration Pure Dye FAM performed on	07-22-2020
Calibration Pure Dye JUN is expired	No
Calibration Pure Dye JUN performed on	07-22-2020
Calibration Pure Dye NED is expired	No
Calibration Pure Dye NED performed on	07-22-2020
Calibration Pure Dye ROX is expired	No
Calibration Pure Dye ROX performed on	07-22-2020
Calibration Pure Dye SYBR is expired	No
Calibration Pure Dye SYBR performed on	07-22-2020
Calibration Pure Dye TAMRA is expired	No
Calibration Pure Dye TAMRA performed on	07-22-2020
Calibration Pure Dye VIC is expired	No
Calibration Pure Dye VIC performed on	07-22-2020
Calibration ROI is expired	No
Calibration ROI performed on	07-22-2020
Calibration Uniformity is expired	No
Calibration Uniformity performed on	07-22-2020
Chemistry	SYBR_GREEN
Date Created	2022-01-07 20:25:39 PM CST
Experiment Barcode
Experiment Comment
Experiment File Name	D:\WBG\2022-01-07_G1-E1.eds
Experiment Name	2022-01-07_184711
Experiment Run End Time	2022-01-07 20:07:43 PM CST
Experiment Type	Comparative Cт (ΔΔCт)
Instrument Name	272324596
Instrument Serial Number	272324596
Instrument Type	QuantStudio™ 3 System
Passive Reference	ROX
Post-read Stage/Step
Pre-read Stage/Step
Quantification Cycle Method	Ct
Signal Smoothing On	true
Stage where Melt Analysis is performed	Stage3
Stage/ Cycle where Ct Analysis is performed	Stage2, Step2
User Name
Well	Well Position	Cycle	Target Name	Rn	Delta Rn
1	A1	1	Actin	0.390698	0.0108936
1	A1	2	Actin	0.3905	0.00495889
1	A1	3	Actin	0.392929	0.00165092
1	A1	4	Actin	0.396378	-0.00063718
1	A1	5	Actin	0.401578	-0.00117401
1	A1	6	Actin	0.406144	-0.00234414
1	A1	7	Actin	0.41673	0.0025044
1	A1	8	Actin	0.425266	0.0053035
1	A1	9	Actin	0.446624	0.0209252
1	A1	10	Actin	0.482292	0.0508562
1	A1	11	Actin	0.544235	0.107062
1	A1	12	Actin	0.642183	0.199273
1	A1	13	Actin	0.797462	0.348816
1	A1	14	Actin	1.02135	0.56697
1	A1	15	Actin	1.27931	0.819186
1	A1	16	Actin	1.51793	1.05207
1	A1	17	Actin	1.70746	1.23587
1	A1	18	Actin	1.83567	1.35834
1	A1	19	Actin	1.92771	1.44464
1	A1	20	Actin	1.99836	1.50956
1	A1	21	Actin	2.0519	1.55736
1	A1	22	Actin	2.09365	1.59338
1	A1	23	Actin	2.13101	1.62499
1	A1	24	Actin	2.15397	1.64222
1	A1	25	Actin	2.17475	1.65726
1	A1	26	Actin	2.18643	1.6632
1	A1	27	Actin	2.19944	1.67048
1	A1	28	Actin	2.21533	1.68063
1	A1	29	Actin	2.22093	1.68049
1	A1	30	Actin	2.22571	1.67954
1	A1	31	Actin	2.22703	1.67512
1	A1	32	Actin	2.22908	1.67143
1	A1	33	Actin	2.24149	1.67811
1	A1	34	Actin	2.24215	1.67303
1	A1	35	Actin	2.23802	1.66317
1	A1	36	Actin	2.23452	1.65393
1	A1	37	Actin	2.23647	1.65014
1	A1	38	Actin	2.23834	1.64628
1	A1	39	Actin	2.23838	1.64058
1	A1	40	Actin	2.23602	1.63248
2	A2	1	Actin	0.646222	0.00181026
2	A2	2	Actin	0.642933	0.000556499
2	A2	3	Actin	0.640602	0.000259745
2	A2	4	Actin	0.637721	-0.000586146
2	A2	5	Actin	0.636666	0.000393057
2	A2	6	Actin	0.634171	-6.66559e-05
2	A2	7	Actin	0.635242	0.003039
2	A2	8	Actin	0.64234	0.012171
2	A2	9	Actin	0.658777	0.0306429
2	A2	10	Actin	0.682085	0.0559858
2	A2	11	Actin	0.725918	0.101853
2	A2	12	Actin	0.807371	0.185341
2	A2	13	Actin	0.938577	0.318582
2	A2	14	Actin	1.12481	0.506846
2	A2	15	Actin	1.33955	0.723625
2	A2	16	Actin	1.54605	0.932155
2	A2	17	Actin	1.70687	1.09502
2	A2	18	Actin	1.81864	1.20882
2	A2	19	Actin	1.9015	1.29372
2	A2	20	Actin	1.95156	1.34581
2	A2	21	Actin	1.99123	1.38752
2	A2	22	Actin	2.02789	1.42621
2	A2	23	Actin	2.05458	1.45493
2	A2	24	Actin	2.06781	1.4702
2	A2	25	Actin	2.08184	1.48626
2	A2	26	Actin	2.09059	1.49705
2	A2	27	Actin	2.10255	1.51104
2	A2	28	Actin	2.1086	1.51913
2	A2	29	Actin	2.11426	1.52683
2	A2	30	Actin	2.1161	1.5307
2	A2	31	Actin	2.11616	1.53279
2	A2	32	Actin	2.11712	1.53578
2	A2	33	Actin	2.11949	1.54019
2	A2	34	Actin	2.12013	1.54287
2	A2	35	Actin	2.1244	1.54917
2	A2	36	Actin	2.12408	1.55089
2	A2	37	Actin	2.12419	1.55303
2	A2	38	Actin	2.12668	1.55755
2	A2	39	Actin	2.1272	1.56011
2	A2	40	Actin	2.12574	1.56069
3	A3	1	Inos	0.411225	-0.00465993
3	A3	2	Inos	0.413768	-0.00328983
3	A3	3	Inos	0.416267	-0.00196318
3	A3	4	Inos	0.421238	0.00183537
3	A3	5	Inos	0.422511	0.00193619
3	A3	6	Inos	0.423807	0.00205951
3	A3	7	Inos	0.422725	-0.000194289
3	A3	8	Inos	0.422753	-0.00133906
3	A3	9	Inos	0.424928	-0.000337131
3	A3	10	Inos	0.426604	0.000166737
3	A3	11	Inos	0.426876	-0.00073374
3	A3	12	Inos	0.428809	2.74116e-05
3	A3	13	Inos	0.427908	-0.00204686
3	A3	14	Inos	0.427528	-0.00359899
3	A3	15	Inos	0.431983	-0.000316447
3	A3	16	Inos	0.435358	0.00188648
3	A3	17	Inos	0.435736	0.00109171
3	A3	18	Inos	0.435523	-0.000293886
3	A3	19	Inos	0.437412	0.00042292
3	A3	20	Inos	0.439559	0.00139725
3	A3	21	Inos	0.445513	0.00617924
3	A3	22	Inos	0.457199	0.0166925
3	A3	23	Inos	0.474357	0.0326779
3	A3	24	Inos	0.511195	0.0683439
3	A3	25	Inos	0.580528	0.136504
3	A3	26	Inos	0.692243	0.247046
3	A3	27	Inos	0.868694	0.422325
3	A3	28	Inos	1.09544	0.647899
3	A3	29	Inos	1.34678	0.898069
3	A3	30	Inos	1.57048	1.1206
3	A3	31	Inos	1.74447	1.29341
3	A3	32	Inos	1.86493	1.4127
3	A3	33	Inos	1.95021	1.4968
3	A3	34	Inos	2.00842	1.55385
3	A3	35	Inos	2.04934	1.59359
3	A3	36	Inos	2.07719	1.62026
3	A3	37	Inos	2.10581	1.64772
3	A3	38	Inos	2.12003	1.66076
3	A3	39	Inos	2.13091	1.67047
3	A3	40	Inos	2.14031	1.6787
4	A4	1	Inos	0.325872	0.000949208
4	A4	2	Inos	0.325565	-0.000836317
4	A4	3	Inos	0.328727	0.00084688
4	A4	4	Inos	0.331176	0.00181825
4	A4	5	Inos	0.331856	0.00101945
4	A4	6	Inos	0.333721	0.0014063
4	A4	7	Inos	0.333514	-0.000278579
4	A4	8	Inos	0.333764	-0.00150665
4	A4	9	Inos	0.336607	-0.00014222
4	A4	10	Inos	0.339439	0.00121101
4	A4	11	Inos	0.340269	0.000563035
4	A4	12	Inos	0.342353	0.00116912
4	A4	13	Inos	0.340492	-0.00217024
4	A4	14	Inos	0.340444	-0.00369711
4	A4	15	Inos	0.343207	-0.00241181
4	A4	16	Inos	0.344286	-0.00281131
4	A4	17	Inos	0.344794	-0.00378219
4	A4	18	Inos	0.348702	-0.00135185
4	A4	19	Inos	0.351542	1.00162e-05
4	A4	20	Inos	0.356104	0.00309336
4	A4	21	Inos	0.361503	0.00701456
4	A4	22	Inos	0.36882	0.0128532
4	A4	23	Inos	0.388066	0.030621
4	A4	24	Inos	0.428629	0.069705
4	A4	25	Inos	0.499388	0.138986
4	A4	26	Inos	0.61935	0.25747
4	A4	27	Inos	0.80915	0.445791
4	A4	28	Inos	1.06225	0.69741
4	A4	29	Inos	1.34338	0.977067
4	A4	30	Inos	1.59687	1.22908
4	A4	31	Inos	1.79144	1.42217
4	A4	32	Inos	1.92875	1.558
4	A4	33	Inos	2.02696	1.65473
4	A4	34	Inos	2.09769	1.72399
4	A4	35	Inos	2.14493	1.76975
4	A4	36	Inos	2.17624	1.79958
4	A4	37	Inos	2.20019	1.82204
4	A4	38	Inos	2.21518	1.83556
4	A4	39	Inos	2.22302	1.84192
4	A4	40	Inos	2.22915	1.84657
5	A5	1	COX-2	0.451105	-0.000454782
5	A5	2	COX-2	0.452325	-0.000201618
5	A5	3	COX-2	0.4518	-0.00169368
5	A5	4	COX-2	0.451858	-0.00260173
5	A5	5	COX-2	0.457802	0.00237555
5	A5	6	COX-2	0.460609	0.0042155
5	A5	7	COX-2	0.459637	0.00227653
5	A5	8	COX-2	0.458818	0.000491452
5	A5	9	COX-2	0.458797	-0.000497068
5	A5	10	COX-2	0.459114	-0.00114688
5	A5	11	COX-2	0.459989	-0.00123806
5	A5	12	COX-2	0.461961	-0.000232504
5	A5	13	COX-2	0.461796	-0.00136458
5	A5	14	COX-2	0.461675	-0.00245294
5	A5	15	COX-2	0.461984	-0.00310994
5	A5	16	COX-2	0.464729	-0.00133164
5	A5	17	COX-2	0.46977	0.00274281
5	A5	18	COX-2	0.471562	0.00356719
5	A5	19	COX-2	0.478947	0.00998559
5	A5	20	COX-2	0.499817	0.0298892
5	A5	21	COX-2	0.53377	0.062875
5	A5	22	COX-2	0.592588	0.120727
5	A5	23	COX-2	0.695241	0.222413
5	A5	24	COX-2	0.868049	0.394254
5	A5	25	COX-2	1.11002	0.635256
5	A5	26	COX-2	1.39351	0.917783
5	A5	27	COX-2	1.66211	1.18541
5	A5	28	COX-2	1.87091	1.39325
5	A5	29	COX-2	2.0229	1.54427
5	A5	30	COX-2	2.12065	1.64106
5	A5	31	COX-2	2.18858	1.70802
5	A5	32	COX-2	2.23101	1.74948
5	A5	33	COX-2	2.26242	1.77993
5	A5	34	COX-2	2.28253	1.79907
5	A5	35	COX-2	2.29698	1.81255
5	A5	36	COX-2	2.30751	1.82212
5	A5	37	COX-2	2.31443	1.82807
5	A5	38	COX-2	2.31774	1.83041
5	A5	39	COX-2	2.31636	1.82806
5	A5	40	COX-2	2.30778	1.81851
6	A6	1	COX-2	0.508357	0.0010941
6	A6	2	COX-2	0.508095	0.00591936
6	A6	3	COX-2	0.504196	0.00710802
6	A6	4	COX-2	0.496102	0.00410189
6	A6	5	COX-2	0.489043	0.00213064
6	A6	6	COX-2	0.47793	-0.00389495
6	A6	7	COX-2	0.471755	-0.0049825
6	A6	8	COX-2	0.467375	-0.00427514
6	A6	9	COX-2	0.464586	-0.00197578
6	A6	10	COX-2	0.458291	-0.00318385
6	A6	11	COX-2	0.451524	-0.00486285
6	A6	12	COX-2	0.449746	-0.00155385
6	A6	13	COX-2	0.447391	0.00117947
6	A6	14	COX-2	0.443769	0.00264506
6	A6	15	COX-2	0.443601	0.00756384
6	A6	16	COX-2	0.445283	0.0143342
6	A6	17	COX-2	0.448215	0.0223531
6	A6	18	COX-2	0.450981	0.0302075
6	A6	19	COX-2	0.455138	0.0394514
6	A6	20	COX-2	0.468192	0.0575937
6	A6	21	COX-2	0.497955	0.0924435
6	A6	22	COX-2	0.547215	0.146791
6	A6	23	COX-2	0.635571	0.240235
6	A6	24	COX-2	0.786859	0.396611
6	A6	25	COX-2	0.992087	0.606926
6	A6	26	COX-2	1.24352	0.86345
6	A6	27	COX-2	1.48575	1.11077
6	A6	28	COX-2	1.67639	1.30649
6	A6	29	COX-2	1.80987	1.44506
6	A6	30	COX-2	1.89873	1.53901
6	A6	31	COX-2	1.95676	1.60212
6	A6	32	COX-2	2.00113	1.65158
6	A6	33	COX-2	2.0377	1.69324
6	A6	34	COX-2	2.06333	1.72396
6	A6	35	COX-2	2.07737	1.74309
6	A6	36	COX-2	2.09012	1.76092
6	A6	37	COX-2	2.10602	1.78191
6	A6	38	COX-2	2.10551	1.78649
6	A6	39	COX-2	2.10279	1.78886
6	A6	40	COX-2	2.10669	1.79784
7	A7	1	IL-6	0.743508	0.0307285
7	A7	2	IL-6	0.73995	0.0302076
7	A7	3	IL-6	0.727605	0.0208987
7	A7	4	IL-6	0.717343	0.0136741
7	A7	5	IL-6	0.707152	0.00651936
7	A7	6	IL-6	0.697565	-3.15468e-05
7	A7	7	IL-6	0.690631	-0.00392843
7	A7	8	IL-6	0.687132	-0.00439066
7	A7	9	IL-6	0.680982	-0.00750417
7	A7	10	IL-6	0.678799	-0.00665026
7	A7	11	IL-6	0.673924	-0.00848853
7	A7	12	IL-6	0.670352	-0.00902419
7	A7	13	IL-6	0.667922	-0.00841729
7	A7	14	IL-6	0.664179	-0.00912425
7	A7	15	IL-6	0.662705	-0.00756141
7	A7	16	IL-6	0.658997	-0.00823333
7	A7	17	IL-6	0.6592	-0.00499286
7	A7	18	IL-6	0.661862	0.000705824
7	A7	19	IL-6	0.658635	0.000515154
7	A7	20	IL-6	0.65852	0.00343656
7	A7	21	IL-6	0.659215	0.00716829
7	A7	22	IL-6	0.65991	0.0108995
7	A7	23	IL-6	0.660503	0.0145295
7	A7	24	IL-6	0.663073	0.0201363
7	A7	25	IL-6	0.674213	0.0343126
7	A7	26	IL-6	0.691269	0.0544051
7	A7	27	IL-6	0.71862	0.0847932
7	A7	28	IL-6	0.773032	0.142241
7	A7	29	IL-6	0.865539	0.237785
7	A7	30	IL-6	1.02492	0.400199
7	A7	31	IL-6	1.26761	0.64593
7	A7	32	IL-6	1.57103	0.952383
7	A7	33	IL-6	1.87524	1.25964
7	A7	34	IL-6	2.10931	1.49674
7	A7	35	IL-6	2.24431	1.63478
7	A7	36	IL-6	2.31716	1.71067
7	A7	37	IL-6	2.35541	1.75195
7	A7	38	IL-6	2.36755	1.76712
7	A7	39	IL-6	2.36859	1.7712
7	A7	40	IL-6	2.36614	1.77179
8	A8	1	IL-6	0.381828	0.00807458
8	A8	2	IL-6	0.381218	0.00739876
8	A8	3	IL-6	0.377035	0.00314982
8	A8	4	IL-6	0.376211	0.00226062
8	A8	5	IL-6	0.378328	0.00431201
8	A8	6	IL-6	0.373441	-0.000640768
8	A8	7	IL-6	0.372437	-0.00170986
8	A8	8	IL-6	0.3749	0.000686822
8	A8	9	IL-6	0.375511	0.00123212
8	A8	10	IL-6	0.374595	0.000251099
8	A8	11	IL-6	0.373702	-0.000707873
8	A8	12	IL-6	0.371783	-0.00269261
8	A8	13	IL-6	0.372203	-0.00233775
8	A8	14	IL-6	0.374608	6.72294e-07
8	A8	15	IL-6	0.369911	-0.00476197
8	A8	16	IL-6	0.369068	-0.00566986
8	A8	17	IL-6	0.369872	-0.00493221
8	A8	18	IL-6	0.370614	-0.00425575
8	A8	19	IL-6	0.374229	-0.000705632
8	A8	20	IL-6	0.375903	0.00090242
8	A8	21	IL-6	0.37957	0.00450407
8	A8	22	IL-6	0.380251	0.00511851
8	A8	23	IL-6	0.381194	0.00599611
8	A8	24	IL-6	0.388722	0.0134589
8	A8	25	IL-6	0.395943	0.020614
8	A8	26	IL-6	0.409747	0.0343521
8	A8	27	IL-6	0.436505	0.061045
8	A8	28	IL-6	0.483584	0.108058
8	A8	29	IL-6	0.570075	0.194483
8	A8	30	IL-6	0.719688	0.344031
8	A8	31	IL-6	0.952811	0.577088
8	A8	32	IL-6	1.26091	0.885121
8	A8	33	IL-6	1.58578	1.20992
8	A8	34	IL-6	1.85783	1.48191
8	A8	35	IL-6	2.03605	1.66006
8	A8	36	IL-6	2.13678	1.76073
8	A8	37	IL-6	2.18335	1.80723
8	A8	38	IL-6	2.20264	1.82646
8	A8	39	IL-6	2.20848	1.83223
8	A8	40	IL-6	2.20423	1.82792
9	A9	1	TNF-a	0.333335	0.00142217
9	A9	2	TNF-a	0.333579	0.00106593
9	A9	3	TNF-a	0.334352	0.00123841
9	A9	4	TNF-a	0.335289	0.00157489
9	A9	5	TNF-a	0.335113	0.000798796
9	A9	6	TNF-a	0.333674	-0.0012408
9	A9	7	TNF-a	0.334016	-0.00149908
9	A9	8	TNF-a	0.336212	9.64002e-05
9	A9	9	TNF-a	0.338184	0.00146807
9	A9	10	TNF-a	0.333667	-0.00364898
9	A9	11	TNF-a	0.333951	-0.00396546
9	A9	12	TNF-a	0.33938	0.000863691
9	A9	13	TNF-a	0.341266	0.00214914
9	A9	14	TNF-a	0.340438	0.000721325
9	A9	15	TNF-a	0.341761	0.0014436
9	A9	16	TNF-a	0.350866	0.00994887
9	A9	17	TNF-a	0.364439	0.0229213
9	A9	18	TNF-a	0.386145	0.0440265
9	A9	19	TNF-a	0.430182	0.0874632
9	A9	20	TNF-a	0.508222	0.164903
9	A9	21	TNF-a	0.634175	0.290256
9	A9	22	TNF-a	0.8076	0.46308
9	A9	23	TNF-a	1.0092	0.664084
9	A9	24	TNF-a	1.21276	0.867037
9	A9	25	TNF-a	1.38149	1.03517
9	A9	26	TNF-a	1.50762	1.1607
9	A9	27	TNF-a	1.59676	1.24924
9	A9	28	TNF-a	1.65733	1.30921
9	A9	29	TNF-a	1.70338	1.35466
9	A9	30	TNF-a	1.74066	1.39134
9	A9	31	TNF-a	1.7671	1.41718
9	A9	32	TNF-a	1.78104	1.43051
9	A9	33	TNF-a	1.7961	1.44498
9	A9	34	TNF-a	1.80454	1.45281
9	A9	35	TNF-a	1.80507	1.45275
9	A9	36	TNF-a	1.80878	1.45586
9	A9	37	TNF-a	1.80837	1.45485
9	A9	38	TNF-a	1.81201	1.45789
9	A9	39	TNF-a	1.80833	1.4536
9	A9	40	TNF-a	1.80667	1.45134
10	A10	1	TNF-a	0.297656	-0.000308685
10	A10	2	TNF-a	0.297464	-0.000271585
10	A10	3	TNF-a	0.301122	0.00361419
10	A10	4	TNF-a	0.301552	0.00427314
10	A10	5	TNF-a	0.299344	0.00229253
10	A10	6	TNF-a	0.293402	-0.00342105
10	A10	7	TNF-a	0.291853	-0.00474136
10	A10	8	TNF-a	0.293349	-0.00301652
10	A10	9	TNF-a	0.296667	0.00052947
10	A10	10	TNF-a	0.294777	-0.00113201
10	A10	11	TNF-a	0.292317	-0.00336356
10	A10	12	TNF-a	0.292852	-0.00260077
10	A10	13	TNF-a	0.294723	-0.000500784
10	A10	14	TNF-a	0.296273	0.00127725
10	A10	15	TNF-a	0.301557	0.00678948
10	A10	16	TNF-a	0.305407	0.0108681
10	A10	17	TNF-a	0.318706	0.0243947
10	A10	18	TNF-a	0.34018	0.046097
10	A10	19	TNF-a	0.383581	0.0897273
10	A10	20	TNF-a	0.452994	0.159368
10	A10	21	TNF-a	0.576328	0.28293
10	A10	22	TNF-a	0.747145	0.453976
10	A10	23	TNF-a	0.950671	0.65773
10	A10	24	TNF-a	1.15701	0.864296
10	A10	25	TNF-a	1.33239	1.0399
10	A10	26	TNF-a	1.46158	1.16932
10	A10	27	TNF-a	1.55396	1.26193
10	A10	28	TNF-a	1.62697	1.33517
10	A10	29	TNF-a	1.67881	1.38724
10	A10	30	TNF-a	1.71887	1.42753
10	A10	31	TNF-a	1.75033	1.45922
10	A10	32	TNF-a	1.77061	1.47972
10	A10	33	TNF-a	1.78004	1.48938
10	A10	34	TNF-a	1.78371	1.49328
10	A10	35	TNF-a	1.77923	1.48903
10	A10	36	TNF-a	1.78764	1.49767
10	A10	37	TNF-a	1.79662	1.50688
10	A10	38	TNF-a	1.79296	1.50345
10	A10	39	TNF-a	1.79384	1.50456
10	A10	40	TNF-a	1.79423	1.50517
11	A11	1
11	A11	2
11	A11	3
11	A11	4
11	A11	5
11	A11	6
11	A11	7
11	A11	8
11	A11	9
11	A11	10
11	A11	11
11	A11	12
11	A11	13
11	A11	14
11	A11	15
11	A11	16
11	A11	17
11	A11	18
11	A11	19
11	A11	20
11	A11	21
11	A11	22
11	A11	23
11	A11	24
11	A11	25
11	A11	26
11	A11	27
11	A11	28
11	A11	29
11	A11	30
11	A11	31
11	A11	32
11	A11	33
11	A11	34
11	A11	35
11	A11	36
11	A11	37
11	A11	38
11	A11	39
11	A11	40
12	A12	1
12	A12	2
12	A12	3
12	A12	4
12	A12	5
12	A12	6
12	A12	7
12	A12	8
12	A12	9
12	A12	10
12	A12	11
12	A12	12
12	A12	13
12	A12	14
12	A12	15
12	A12	16
12	A12	17
12	A12	18
12	A12	19
12	A12	20
12	A12	21
12	A12	22
12	A12	23
12	A12	24
12	A12	25
12	A12	26
12	A12	27
12	A12	28
12	A12	29
12	A12	30
12	A12	31
12	A12	32
12	A12	33
12	A12	34
12	A12	35
12	A12	36
12	A12	37
12	A12	38
12	A12	39
12	A12	40
13	B1	1	Actin	0.576051	0.00759261
13	B1	2	Actin	0.57441	0.00514836
13	B1	3	Actin	0.571714	0.00164936
13	B1	4	Actin	0.569769	-0.00109911
13	B1	5	Actin	0.570201	-0.00146971
13	B1	6	Actin	0.572114	-0.00036068
13	B1	7	Actin	0.574558	0.00128014
13	B1	8	Actin	0.583115	0.00903395
13	B1	9	Actin	0.598378	0.0234936
13	B1	10	Actin	0.626079	0.0503919
13	B1	11	Actin	0.682016	0.105526
13	B1	12	Actin	0.770643	0.193349
13	B1	13	Actin	0.915463	0.337366
13	B1	14	Actin	1.13508	0.556181
13	B1	15	Actin	1.4089	0.829195
13	B1	16	Actin	1.67726	1.09676
13	B1	17	Actin	1.89748	1.31617
13	B1	18	Actin	2.05975	1.47764
13	B1	19	Actin	2.16745	1.58453
13	B1	20	Actin	2.23744	1.65373
13	B1	21	Actin	2.28349	1.69897
13	B1	22	Actin	2.31644	1.73112
13	B1	23	Actin	2.34485	1.75872
13	B1	24	Actin	2.36606	1.77913
13	B1	25	Actin	2.37875	1.79101
13	B1	26	Actin	2.38676	1.79823
13	B1	27	Actin	2.39472	1.80538
13	B1	28	Actin	2.40394	1.81379
13	B1	29	Actin	2.40429	1.81334
13	B1	30	Actin	2.40267	1.81091
13	B1	31	Actin	2.4015	1.80895
13	B1	32	Actin	2.40359	1.81024
13	B1	33	Actin	2.40698	1.81282
13	B1	34	Actin	2.41352	1.81856
13	B1	35	Actin	2.40892	1.81315
13	B1	36	Actin	2.40813	1.81156
13	B1	37	Actin	2.4073	1.80992
13	B1	38	Actin	2.40793	1.80975
13	B1	39	Actin	2.4068	1.80782
13	B1	40	Actin	2.40411	1.80433
14	B2	1	Actin	0.34497	0.00300441
14	B2	2	Actin	0.344671	9.57757e-05
14	B2	3	Actin	0.347797	0.000612533
14	B2	4	Actin	0.349467	-0.000327566
14	B2	5	Actin	0.351632	-0.000771785
14	B2	6	Actin	0.35509	7.6136e-05
14	B2	7	Actin	0.358034	0.000410682
14	B2	8	Actin	0.368769	0.00853633
14	B2	9	Actin	0.379677	0.0168348
14	B2	10	Actin	0.405103	0.0396508
14	B2	11	Actin	0.458674	0.0906119
14	B2	12	Actin	0.548769	0.178098
14	B2	13	Actin	0.699376	0.326095
14	B2	14	Actin	0.927609	0.551718
14	B2	15	Actin	1.21774	0.839237
14	B2	16	Actin	1.51523	1.13412
14	B2	17	Actin	1.76288	1.37916
14	B2	18	Actin	1.94243	1.5561
14	B2	19	Actin	2.05718	1.66824
14	B2	20	Actin	2.13003	1.73848
14	B2	21	Actin	2.19138	1.79722
14	B2	22	Actin	2.23505	1.83828
14	B2	23	Actin	2.26621	1.86683
14	B2	24	Actin	2.29045	1.88847
14	B2	25	Actin	2.30945	1.90485
14	B2	26	Actin	2.32167	1.91447
14	B2	27	Actin	2.32777	1.91795
14	B2	28	Actin	2.3349	1.92247
14	B2	29	Actin	2.33775	1.92272
14	B2	30	Actin	2.34185	1.92421
14	B2	31	Actin	2.34449	1.92423
14	B2	32	Actin	2.34505	1.92218
14	B2	33	Actin	2.34793	1.92246
14	B2	34	Actin	2.35007	1.92199
14	B2	35	Actin	2.34791	1.91722
14	B2	36	Actin	2.34165	1.90835
14	B2	37	Actin	2.3406	1.90469
14	B2	38	Actin	2.34322	1.9047
14	B2	39	Actin	2.34707	1.90594
14	B2	40	Actin	2.34419	1.90045
15	B3	1	Inos	0.302417	0.00266524
15	B3	2	Inos	0.300904	0.00104131
15	B3	3	Inos	0.299567	-0.000406223
15	B3	4	Inos	0.299666	-0.000417848
15	B3	5	Inos	0.300626	0.000431488
15	B3	6	Inos	0.300837	0.000531175
15	B3	7	Inos	0.300968	0.000551946
15	B3	8	Inos	0.301038	0.0005104
15	B3	9	Inos	0.299818	-0.000819798
15	B3	10	Inos	0.30008	-0.000668583
15	B3	11	Inos	0.301141	0.000281693
15	B3	12	Inos	0.300481	-0.000489384
15	B3	13	Inos	0.301577	0.000495134
15	B3	14	Inos	0.306856	0.0056636
15	B3	15	Inos	0.313333	0.0120302
15	B3	16	Inos	0.322077	0.0206627
15	B3	17	Inos	0.33758	0.0360548
15	B3	18	Inos	0.36616	0.0645246
15	B3	19	Inos	0.42321	0.121463
15	B3	20	Inos	0.528473	0.226616
15	B3	21	Inos	0.693404	0.391436
15	B3	22	Inos	0.919912	0.617833
15	B3	23	Inos	1.1872	0.885013
15	B3	24	Inos	1.44154	1.13924
15	B3	25	Inos	1.64392	1.34151
15	B3	26	Inos	1.79809	1.49557
15	B3	27	Inos	1.90567	1.60303
15	B3	28	Inos	1.97748	1.67473
15	B3	29	Inos	2.02586	1.72301
15	B3	30	Inos	2.0656	1.76263
15	B3	31	Inos	2.09413	1.79105
15	B3	32	Inos	2.11845	1.81526
15	B3	33	Inos	2.13133	1.82804
15	B3	34	Inos	2.14157	1.83817
15	B3	35	Inos	2.14727	1.84375
15	B3	36	Inos	2.15455	1.85092
15	B3	37	Inos	2.15619	1.85245
15	B3	38	Inos	2.15875	1.8549
15	B3	39	Inos	2.15677	1.85281
15	B3	40	Inos	2.15487	1.8508
16	B4	1	Inos	0.261061	0.00515697
16	B4	2	Inos	0.259609	0.00304485
16	B4	3	Inos	0.259319	0.00209606
16	B4	4	Inos	0.256795	-0.00108775
16	B4	5	Inos	0.256726	-0.00181525
16	B4	6	Inos	0.259346	0.000144606
16	B4	7	Inos	0.261919	0.0020592
16	B4	8	Inos	0.261427	0.000907158
16	B4	9	Inos	0.258576	-0.00260326
16	B4	10	Inos	0.259383	-0.00245574
16	B4	11	Inos	0.263902	0.00140432
16	B4	12	Inos	0.263576	0.000419533
16	B4	13	Inos	0.264747	0.000931119
16	B4	14	Inos	0.272664	0.00818876
16	B4	15	Inos	0.2802	0.0150654
16	B4	16	Inos	0.287301	0.0215067
16	B4	17	Inos	0.298681	0.0322275
16	B4	18	Inos	0.33478	0.0676674
16	B4	19	Inos	0.393704	0.125932
16	B4	20	Inos	0.493917	0.225486
16	B4	21	Inos	0.660017	0.390926
16	B4	22	Inos	0.893716	0.623966
16	B4	23	Inos	1.16179	0.891377
16	B4	24	Inos	1.41399	1.14292
16	B4	25	Inos	1.62071	1.34898
16	B4	26	Inos	1.77607	1.50369
16	B4	27	Inos	1.87639	1.60335
16	B4	28	Inos	1.95133	1.67762
16	B4	29	Inos	2.00173	1.72736
16	B4	30	Inos	2.03999	1.76496
16	B4	31	Inos	2.0686	1.79291
16	B4	32	Inos	2.09207	1.81572
16	B4	33	Inos	2.10301	1.826
16	B4	34	Inos	2.11394	1.83628
16	B4	35	Inos	2.12683	1.84851
16	B4	36	Inos	2.13095	1.85197
16	B4	37	Inos	2.12912	1.84948
16	B4	38	Inos	2.12622	1.84592
16	B4	39	Inos	2.13122	1.85026
16	B4	40	Inos	2.13268	1.85107
17	B5	1	COX-2	0.455931	0.00146227
17	B5	2	COX-2	0.45594	0.000471047
17	B5	3	COX-2	0.456089	-0.000380312
17	B5	4	COX-2	0.456555	-0.00091508
17	B5	5	COX-2	0.459273	0.000802909
17	B5	6	COX-2	0.459725	0.000254282
17	B5	7	COX-2	0.461307	0.000836087
17	B5	8	COX-2	0.462682	0.00121062
17	B5	9	COX-2	0.460664	-0.0018085
17	B5	10	COX-2	0.463511	3.84705e-05
17	B5	11	COX-2	0.478831	0.0143574
17	B5	12	COX-2	0.492691	0.0272175
17	B5	13	COX-2	0.51813	0.051656
17	B5	14	COX-2	0.56864	0.101165
17	B5	15	COX-2	0.666047	0.197572
17	B5	16	COX-2	0.824064	0.354589
17	B5	17	COX-2	1.062	0.59152
17	B5	18	COX-2	1.36038	0.888899
17	B5	19	COX-2	1.66403	1.19156
17	B5	20	COX-2	1.91314	1.43966
17	B5	21	COX-2	2.08418	1.6097
17	B5	22	COX-2	2.19694	1.72146
17	B5	23	COX-2	2.26865	1.79217
17	B5	24	COX-2	2.32526	1.84778
17	B5	25	COX-2	2.36107	1.88259
17	B5	26	COX-2	2.38512	1.90564
17	B5	27	COX-2	2.3977	1.91722
17	B5	28	COX-2	2.40475	1.92327
17	B5	29	COX-2	2.40988	1.92739
17	B5	30	COX-2	2.41721	1.93373
17	B5	31	COX-2	2.41684	1.93235
17	B5	32	COX-2	2.41634	1.93086
17	B5	33	COX-2	2.4139	1.92742
17	B5	34	COX-2	2.41387	1.92639
17	B5	35	COX-2	2.40892	1.92043
17	B5	36	COX-2	2.41129	1.92181
17	B5	37	COX-2	2.41187	1.92138
17	B5	38	COX-2	2.41251	1.92102
17	B5	39	COX-2	2.411	1.91852
17	B5	40	COX-2	2.40672	1.91323
18	B6	1	COX-2	0.307958	0.00559014
18	B6	2	COX-2	0.306414	0.00285511
18	B6	3	COX-2	0.305489	0.000740216
18	B6	4	COX-2	0.305428	-0.00051098
18	B6	5	COX-2	0.306168	-0.000961388
18	B6	6	COX-2	0.309058	0.00073877
18	B6	7	COX-2	0.309693	0.000183488
18	B6	8	COX-2	0.310076	-0.000624131
18	B6	9	COX-2	0.312324	0.000434025
18	B6	10	COX-2	0.317294	0.00421441
18	B6	11	COX-2	0.326867	0.0125966
18	B6	12	COX-2	0.338019	0.0225581
18	B6	13	COX-2	0.36602	0.0493695
18	B6	14	COX-2	0.416727	0.0988866
18	B6	15	COX-2	0.505861	0.18683
18	B6	16	COX-2	0.653233	0.333012
18	B6	17	COX-2	0.884256	0.562845
18	B6	18	COX-2	1.18793	0.865324
18	B6	19	COX-2	1.50316	1.17937
18	B6	20	COX-2	1.76393	1.43894
18	B6	21	COX-2	1.95425	1.62808
18	B6	22	COX-2	2.07763	1.75027
18	B6	23	COX-2	2.15753	1.82898
18	B6	24	COX-2	2.21047	1.88072
18	B6	25	COX-2	2.24647	1.91553
18	B6	26	COX-2	2.26699	1.93486
18	B6	27	COX-2	2.28712	1.9538
18	B6	28	COX-2	2.29776	1.96326
18	B6	29	COX-2	2.30209	1.9664
18	B6	30	COX-2	2.30678	1.96989
18	B6	31	COX-2	2.31143	1.97336
18	B6	32	COX-2	2.31299	1.97373
18	B6	33	COX-2	2.31243	1.97198
18	B6	34	COX-2	2.30686	1.96522
18	B6	35	COX-2	2.30093	1.9581
18	B6	36	COX-2	2.30129	1.95727
18	B6	37	COX-2	2.30312	1.95791
18	B6	38	COX-2	2.30233	1.95592
18	B6	39	COX-2	2.30074	1.95315
18	B6	40	COX-2	2.2988	1.95001
19	B7	1	IL-6	0.346482	0.00785345
19	B7	2	IL-6	0.345507	0.0071406
19	B7	3	IL-6	0.34332	0.0052161
19	B7	4	IL-6	0.340789	0.00294765
19	B7	5	IL-6	0.338899	0.00131936
19	B7	6	IL-6	0.337547	0.000229001
19	B7	7	IL-6	0.334114	-0.00294162
19	B7	8	IL-6	0.332624	-0.00416913
19	B7	9	IL-6	0.331891	-0.00463999
19	B7	10	IL-6	0.332376	-0.00389271
19	B7	11	IL-6	0.333623	-0.00238395
19	B7	12	IL-6	0.333915	-0.00182928
19	B7	13	IL-6	0.335822	0.000339686
19	B7	14	IL-6	0.339313	0.00409268
19	B7	15	IL-6	0.34067	0.00571221
19	B7	16	IL-6	0.34562	0.0109243
19	B7	17	IL-6	0.359855	0.0254208
19	B7	18	IL-6	0.38713	0.0529582
19	B7	19	IL-6	0.441413	0.107504
19	B7	20	IL-6	0.537365	0.203718
19	B7	21	IL-6	0.699626	0.366241
19	B7	22	IL-6	0.952416	0.619293
19	B7	23	IL-6	1.27439	0.94153
19	B7	24	IL-6	1.61701	1.28441
19	B7	25	IL-6	1.90198	1.56965
19	B7	26	IL-6	2.09604	1.76397
19	B7	27	IL-6	2.213	1.88119
19	B7	28	IL-6	2.28477	1.95322
19	B7	29	IL-6	2.32804	1.99675
19	B7	30	IL-6	2.34884	2.01781
19	B7	31	IL-6	2.35904	2.02827
19	B7	32	IL-6	2.36002	2.02952
19	B7	33	IL-6	2.35551	2.02527
19	B7	34	IL-6	2.35703	2.02706
19	B7	35	IL-6	2.35772	2.02801
19	B7	36	IL-6	2.36033	2.03088
19	B7	37	IL-6	2.35508	2.02589
19	B7	38	IL-6	2.34886	2.01994
19	B7	39	IL-6	2.35162	2.02296
19	B7	40	IL-6	2.35115	2.02275
20	B8	1	IL-6	0.307768	0.00707046
20	B8	2	IL-6	0.308214	0.00705336
20	B8	3	IL-6	0.302844	0.0012212
20	B8	4	IL-6	0.302234	0.000148165
20	B8	5	IL-6	0.306039	0.00349115
20	B8	6	IL-6	0.303976	0.000965378
20	B8	7	IL-6	0.301836	-0.00163764
20	B8	8	IL-6	0.30195	-0.00198609
20	B8	9	IL-6	0.303719	-0.000679585
20	B8	10	IL-6	0.303718	-0.0011428
20	B8	11	IL-6	0.301614	-0.00370928
20	B8	12	IL-6	0.302284	-0.00350254
20	B8	13	IL-6	0.306346	9.70419e-05
20	B8	14	IL-6	0.308773	0.00206188
20	B8	15	IL-6	0.311847	0.00467313
20	B8	16	IL-6	0.318027	0.0103907
20	B8	17	IL-6	0.331726	0.0236268
20	B8	18	IL-6	0.360734	0.0521722
20	B8	19	IL-6	0.413755	0.104731
20	B8	20	IL-6	0.506484	0.196997
20	B8	21	IL-6	0.663754	0.353804
20	B8	22	IL-6	0.907699	0.597287
20	B8	23	IL-6	1.22203	0.911159
20	B8	24	IL-6	1.5527	1.24136
20	B8	25	IL-6	1.82633	1.51453
20	B8	26	IL-6	2.01552	1.70326
20	B8	27	IL-6	2.12768	1.81495
20	B8	28	IL-6	2.1979	1.88471
20	B8	29	IL-6	2.24331	1.92966
20	B8	30	IL-6	2.26731	1.9532
20	B8	31	IL-6	2.27737	1.9628
20	B8	32	IL-6	2.28054	1.9655
20	B8	33	IL-6	2.28435	1.96885
20	B8	34	IL-6	2.28488	1.96892
20	B8	35	IL-6	2.27888	1.96245
20	B8	36	IL-6	2.28225	1.96536
20	B8	37	IL-6	2.27915	1.9618
20	B8	38	IL-6	2.27859	1.96078
20	B8	39	IL-6	2.27924	1.96097
20	B8	40	IL-6	2.27787	1.95913
21	B9	1	TNF-a	0.323256	0.00373073
21	B9	2	TNF-a	0.32216	0.00327282
21	B9	3	TNF-a	0.319876	0.00162604
21	B9	4	TNF-a	0.31808	0.000466825
21	B9	5	TNF-a	0.316304	-0.00067126
21	B9	6	TNF-a	0.315812	-0.000526563
21	B9	7	TNF-a	0.315737	3.66476e-05
21	B9	8	TNF-a	0.314879	-0.000184807
21	B9	9	TNF-a	0.311898	-0.00252762
21	B9	10	TNF-a	0.312225	-0.00156339
21	B9	11	TNF-a	0.313906	0.00075488
21	B9	12	TNF-a	0.315103	0.00258925
21	B9	13	TNF-a	0.319583	0.00770652
21	B9	14	TNF-a	0.32462	0.0133803
21	B9	15	TNF-a	0.339519	0.0289167
21	B9	16	TNF-a	0.365652	0.0556873
21	B9	17	TNF-a	0.42156	0.112233
21	B9	18	TNF-a	0.513625	0.204935
21	B9	19	TNF-a	0.65378	0.345728
21	B9	20	TNF-a	0.843808	0.536393
21	B9	21	TNF-a	1.05611	0.749331
21	B9	22	TNF-a	1.25804	0.951903
21	B9	23	TNF-a	1.42249	1.11698
21	B9	24	TNF-a	1.54388	1.23902
21	B9	25	TNF-a	1.63075	1.32652
21	B9	26	TNF-a	1.69477	1.39118
21	B9	27	TNF-a	1.74079	1.43784
21	B9	28	TNF-a	1.7765	1.47419
21	B9	29	TNF-a	1.79331	1.49163
21	B9	30	TNF-a	1.81076	1.50972
21	B9	31	TNF-a	1.82556	1.52516
21	B9	32	TNF-a	1.83474	1.53497
21	B9	33	TNF-a	1.83567	1.53654
21	B9	34	TNF-a	1.83426	1.53576
21	B9	35	TNF-a	1.83069	1.53284
21	B9	36	TNF-a	1.83893	1.54171
21	B9	37	TNF-a	1.84408	1.5475
21	B9	38	TNF-a	1.84104	1.5451
21	B9	39	TNF-a	1.84179	1.54649
21	B9	40	TNF-a	1.8377	1.54303
22	B10	1	TNF-a	0.27829	0.00515614
22	B10	2	TNF-a	0.278917	0.00558498
22	B10	3	TNF-a	0.278347	0.00481669
22	B10	4	TNF-a	0.276379	0.00265151
22	B10	5	TNF-a	0.273109	-0.000817105
22	B10	6	TNF-a	0.272791	-0.00133258
22	B10	7	TNF-a	0.273389	-0.000933033
22	B10	8	TNF-a	0.26991	-0.00460943
22	B10	9	TNF-a	0.269617	-0.00510026
22	B10	10	TNF-a	0.271472	-0.00344314
22	B10	11	TNF-a	0.274696	-0.000416759
22	B10	12	TNF-a	0.279355	0.00404371
22	B10	13	TNF-a	0.280649	0.00514039
22	B10	14	TNF-a	0.286497	0.0107896
22	B10	15	TNF-a	0.306158	0.0302532
22	B10	16	TNF-a	0.335059	0.0589564
22	B10	17	TNF-a	0.384475	0.108175
22	B10	18	TNF-a	0.481748	0.205249
22	B10	19	TNF-a	0.630488	0.353792
22	B10	20	TNF-a	0.826963	0.550068
22	B10	21	TNF-a	1.04445	0.767357
22	B10	22	TNF-a	1.25289	0.975602
22	B10	23	TNF-a	1.42398	1.14649
22	B10	24	TNF-a	1.55196	1.27428
22	B10	25	TNF-a	1.64004	1.36216
22	B10	26	TNF-a	1.70263	1.42455
22	B10	27	TNF-a	1.75447	1.47619
22	B10	28	TNF-a	1.79086	1.51238
22	B10	29	TNF-a	1.81387	1.53519
22	B10	30	TNF-a	1.83274	1.55387
22	B10	31	TNF-a	1.84397	1.56489
22	B10	32	TNF-a	1.85329	1.57402
22	B10	33	TNF-a	1.85241	1.57294
22	B10	34	TNF-a	1.85456	1.5749
22	B10	35	TNF-a	1.85567	1.57581
22	B10	36	TNF-a	1.86112	1.58106
22	B10	37	TNF-a	1.85927	1.57902
22	B10	38	TNF-a	1.85915	1.57869
22	B10	39	TNF-a	1.86003	1.57938
22	B10	40	TNF-a	1.85544	1.57459
23	B11	1
23	B11	2
23	B11	3
23	B11	4
23	B11	5
23	B11	6
23	B11	7
23	B11	8
23	B11	9
23	B11	10
23	B11	11
23	B11	12
23	B11	13
23	B11	14
23	B11	15
23	B11	16
23	B11	17
23	B11	18
23	B11	19
23	B11	20
23	B11	21
23	B11	22
23	B11	23
23	B11	24
23	B11	25
23	B11	26
23	B11	27
23	B11	28
23	B11	29
23	B11	30
23	B11	31
23	B11	32
23	B11	33
23	B11	34
23	B11	35
23	B11	36
23	B11	37
23	B11	38
23	B11	39
23	B11	40
24	B12	1
24	B12	2
24	B12	3
24	B12	4
24	B12	5
24	B12	6
24	B12	7
24	B12	8
24	B12	9
24	B12	10
24	B12	11
24	B12	12
24	B12	13
24	B12	14
24	B12	15
24	B12	16
24	B12	17
24	B12	18
24	B12	19
24	B12	20
24	B12	21
24	B12	22
24	B12	23
24	B12	24
24	B12	25
24	B12	26
24	B12	27
24	B12	28
24	B12	29
24	B12	30
24	B12	31
24	B12	32
24	B12	33
24	B12	34
24	B12	35
24	B12	36
24	B12	37
24	B12	38
24	B12	39
24	B12	40
25	C1	1	Actin	0.368788	0.00621887
25	C1	2	Actin	0.368003	0.00384912
25	C1	3	Actin	0.367655	0.00191598
25	C1	4	Actin	0.366651	-0.000673082
25	C1	5	Actin	0.367392	-0.00151683
25	C1	6	Actin	0.369776	-0.000717965
25	C1	7	Actin	0.371178	-0.000901146
25	C1	8	Actin	0.375558	0.00189304
25	C1	9	Actin	0.381766	0.00651573
25	C1	10	Actin	0.39384	0.0170054
25	C1	11	Actin	0.411143	0.0327231
25	C1	12	Actin	0.449341	0.0693354
25	C1	13	Actin	0.517397	0.135806
25	C1	14	Actin	0.638226	0.255051
25	C1	15	Actin	0.827369	0.442608
25	C1	16	Actin	1.07565	0.689299
25	C1	17	Actin	1.34563	0.957695
25	C1	18	Actin	1.58659	1.19708
25	C1	19	Actin	1.76836	1.37726
25	C1	20	Actin	1.89609	1.50341
25	C1	21	Actin	1.98108	1.58681
25	C1	22	Actin	2.04967	1.65382
25	C1	23	Actin	2.10109	1.70365
25	C1	24	Actin	2.1404	1.74137
25	C1	25	Actin	2.16858	1.76797
25	C1	26	Actin	2.18956	1.78736
25	C1	27	Actin	2.20207	1.79829
25	C1	28	Actin	2.20995	1.80458
25	C1	29	Actin	2.22426	1.8173
25	C1	30	Actin	2.23687	1.82834
25	C1	31	Actin	2.24135	1.83123
25	C1	32	Actin	2.23946	1.82775
25	C1	33	Actin	2.24557	1.83228
25	C1	34	Actin	2.24231	1.82744
25	C1	35	Actin	2.24158	1.82511
25	C1	36	Actin	2.24713	1.82908
25	C1	37	Actin	2.24762	1.82799
25	C1	38	Actin	2.2452	1.82398
25	C1	39	Actin	2.24018	1.81737
25	C1	40	Actin	2.24077	1.81638
26	C2	1	Actin	0.31297	0.00961229
26	C2	2	Actin	0.313365	0.00730899
26	C2	3	Actin	0.312534	0.00377985
26	C2	4	Actin	0.309632	-0.00182027
26	C2	5	Actin	0.310865	-0.00328634
26	C2	6	Actin	0.317033	0.000183812
26	C2	7	Actin	0.319381	-0.000166992
26	C2	8	Actin	0.321596	-0.00064985
26	C2	9	Actin	0.326904	0.00195979
26	C2	10	Actin	0.337497	0.00985418
26	C2	11	Actin	0.355328	0.0249871
26	C2	12	Actin	0.393588	0.0605484
26	C2	13	Actin	0.463626	0.127889
26	C2	14	Actin	0.585352	0.246916
26	C2	15	Actin	0.77794	0.436806
26	C2	16	Actin	1.03679	0.692961
26	C2	17	Actin	1.32617	0.979642
26	C2	18	Actin	1.58651	1.23728
26	C2	19	Actin	1.78314	1.43121
26	C2	20	Actin	1.9109	1.55627
26	C2	21	Actin	1.99379	1.63647
26	C2	22	Actin	2.05554	1.69552
26	C2	23	Actin	2.09979	1.73707
26	C2	24	Actin	2.13656	1.77114
26	C2	25	Actin	2.16738	1.79926
26	C2	26	Actin	2.1836	1.81279
26	C2	27	Actin	2.19583	1.82232
26	C2	28	Actin	2.20777	1.83155
26	C2	29	Actin	2.21927	1.84036
26	C2	30	Actin	2.22828	1.84667
26	C2	31	Actin	2.23047	1.84617
26	C2	32	Actin	2.23027	1.84326
26	C2	33	Actin	2.23171	1.84201
26	C2	34	Actin	2.23746	1.84506
26	C2	35	Actin	2.23448	1.83938
26	C2	36	Actin	2.23108	1.83328
26	C2	37	Actin	2.23381	1.83331
26	C2	38	Actin	2.23789	1.8347
26	C2	39	Actin	2.24019	1.8343
26	C2	40	Actin	2.2362	1.82761
27	C3	1	Inos	0.283655	0.000662533
27	C3	2	Inos	0.284158	0.00332738
27	C3	3	Inos	0.280778	0.00210832
27	C3	4	Inos	0.279019	0.00250992
27	C3	5	Inos	0.277846	0.00349823
27	C3	6	Inos	0.272449	0.000262123
27	C3	7	Inos	0.268009	-0.00201694
27	C3	8	Inos	0.267318	-0.000546486
27	C3	9	Inos	0.267303	0.00159923
27	C3	10	Inos	0.255969	-0.00757296
27	C3	11	Inos	0.253908	-0.00747303
27	C3	12	Inos	0.256701	-0.00251907
27	C3	13	Inos	0.256445	-0.000613795
27	C3	14	Inos	0.256657	0.00175967
27	C3	15	Inos	0.256639	0.00390202
27	C3	16	Inos	0.255678	0.00510276
27	C3	17	Inos	0.258203	0.00978814
27	C3	18	Inos	0.270829	0.0245759
27	C3	19	Inos	0.293843	0.0497509
27	C3	20	Inos	0.339457	0.0975253
27	C3	21	Inos	0.420492	0.180721
27	C3	22	Inos	0.552551	0.314942
27	C3	23	Inos	0.745402	0.509954
27	C3	24	Inos	0.983313	0.750026
27	C3	25	Inos	1.22676	0.995634
27	C3	26	Inos	1.4334	1.20444
27	C3	27	Inos	1.58692	1.36012
27	C3	28	Inos	1.69677	1.47213
27	C3	29	Inos	1.77596	1.55348
27	C3	30	Inos	1.834	1.61368
27	C3	31	Inos	1.87495	1.65679
27	C3	32	Inos	1.90715	1.69115
27	C3	33	Inos	1.93338	1.71954
27	C3	34	Inos	1.96019	1.74851
27	C3	35	Inos	1.97797	1.76845
27	C3	36	Inos	1.98998	1.78263
27	C3	37	Inos	1.99596	1.79076
27	C3	38	Inos	2.00202	1.79899
27	C3	39	Inos	2.00575	1.80488
27	C3	40	Inos	2.01214	1.81343
28	C4	1	Inos	0.266123	0.000557444
28	C4	2	Inos	0.266531	-0.000417216
28	C4	3	Inos	0.268081	-0.000249703
28	C4	4	Inos	0.270294	0.000581032
28	C4	5	Inos	0.271728	0.000632108
28	C4	6	Inos	0.272327	-0.000151818
28	C4	7	Inos	0.273705	-0.0001568
28	C4	8	Inos	0.275896	0.000651732
28	C4	9	Inos	0.277316	0.000689158
28	C4	10	Inos	0.277696	-0.000312831
28	C4	11	Inos	0.278088	-0.00130391
28	C4	12	Inos	0.278484	-0.00229091
28	C4	13	Inos	0.280732	-0.00142483
28	C4	14	Inos	0.28425	0.000709904
28	C4	15	Inos	0.287549	0.00262687
28	C4	16	Inos	0.294109	0.00780404
28	C4	17	Inos	0.310439	0.0227511
28	C4	18	Inos	0.337053	0.0479827
28	C4	19	Inos	0.385152	0.0946987
28	C4	20	Inos	0.470207	0.178372
28	C4	21	Inos	0.614668	0.32145
28	C4	22	Inos	0.833611	0.539009
28	C4	23	Inos	1.11346	0.817479
28	C4	24	Inos	1.41293	1.11556
28	C4	25	Inos	1.67806	1.37931
28	C4	26	Inos	1.8734	1.57327
28	C4	27	Inos	2.00631	1.70479
28	C4	28	Inos	2.10223	1.79933
28	C4	29	Inos	2.1753	1.87102
28	C4	30	Inos	2.22247	1.91681
28	C4	31	Inos	2.25181	1.94476
28	C4	32	Inos	2.27532	1.96689
28	C4	33	Inos	2.29399	1.98418
28	C4	34	Inos	2.30165	1.99045
28	C4	35	Inos	2.30854	1.99596
28	C4	36	Inos	2.31696	2.003
28	C4	37	Inos	2.32498	2.00963
28	C4	38	Inos	2.32738	2.01066
28	C4	39	Inos	2.32552	2.00742
28	C4	40	Inos	2.32133	2.00184
29	C5	1	COX-2	0.308228	0.00406166
29	C5	2	COX-2	0.307116	0.00149968
29	C5	3	COX-2	0.30615	-0.000916938
29	C5	4	COX-2	0.30825	-0.000267071
29	C5	5	COX-2	0.310176	0.000208095
29	C5	6	COX-2	0.313034	0.00161592
29	C5	7	COX-2	0.313616	0.000747422
29	C5	8	COX-2	0.313751	-0.000567399
29	C5	9	COX-2	0.315178	-0.000590647
29	C5	10	COX-2	0.31699	-0.000229386
29	C5	11	COX-2	0.323265	0.00459585
29	C5	12	COX-2	0.330891	0.0107716
29	C5	13	COX-2	0.35125	0.0296803
29	C5	14	COX-2	0.386783	0.0637627
29	C5	15	COX-2	0.451665	0.127195
29	C5	16	COX-2	0.564338	0.238417
29	C5	17	COX-2	0.745735	0.418363
29	C5	18	COX-2	0.99764	0.668818
29	C5	19	COX-2	1.29341	0.963138
29	C5	20	COX-2	1.5672	1.23548
29	C5	21	COX-2	1.76922	1.43604
29	C5	22	COX-2	1.90621	1.57158
29	C5	23	COX-2	1.99233	1.65626
29	C5	24	COX-2	2.05595	1.71842
29	C5	25	COX-2	2.10352	1.76455
29	C5	26	COX-2	2.13357	1.79315
29	C5	27	COX-2	2.15375	1.81188
29	C5	28	COX-2	2.16662	1.82329
29	C5	29	COX-2	2.17792	1.83315
29	C5	30	COX-2	2.18467	1.83845
29	C5	31	COX-2	2.18855	1.84087
29	C5	32	COX-2	2.18565	1.83652
29	C5	33	COX-2	2.18349	1.83291
29	C5	34	COX-2	2.18344	1.83141
29	C5	35	COX-2	2.18552	1.83204
29	C5	36	COX-2	2.18351	1.82858
29	C5	37	COX-2	2.18057	1.82419
29	C5	38	COX-2	2.18188	1.82405
29	C5	39	COX-2	2.18257	1.8233
29	C5	40	COX-2	2.18004	1.81931
30	C6	1	COX-2	0.298321	-0.000468575
30	C6	2	COX-2	0.300173	4.07866e-05
30	C6	3	COX-2	0.301673	0.00019869
30	C6	4	COX-2	0.303858	0.00104124
30	C6	5	COX-2	0.303841	-0.000318151
30	C6	6	COX-2	0.30458	-0.000921936
30	C6	7	COX-2	0.30652	-0.000324419
30	C6	8	COX-2	0.307977	-0.0002097
30	C6	9	COX-2	0.308562	-0.000967116
30	C6	10	COX-2	0.312374	0.00150139
30	C6	11	COX-2	0.318579	0.00636389
30	C6	12	COX-2	0.327464	0.0139064
30	C6	13	COX-2	0.347625	0.0327256
30	C6	14	COX-2	0.381926	0.0656837
30	C6	15	COX-2	0.447074	0.129489
30	C6	16	COX-2	0.560213	0.241286
30	C6	17	COX-2	0.748353	0.428083
30	C6	18	COX-2	1.01637	0.694756
30	C6	19	COX-2	1.3357	1.01275
30	C6	20	COX-2	1.63661	1.31231
30	C6	21	COX-2	1.86564	1.54
30	C6	22	COX-2	2.02253	1.69555
30	C6	23	COX-2	2.11916	1.79084
30	C6	24	COX-2	2.1945	1.86483
30	C6	25	COX-2	2.23905	1.90804
30	C6	26	COX-2	2.27217	1.93982
30	C6	27	COX-2	2.292	1.9583
30	C6	28	COX-2	2.30604	1.971
30	C6	29	COX-2	2.31592	1.97954
30	C6	30	COX-2	2.3199	1.98217
30	C6	31	COX-2	2.32223	1.98317
30	C6	32	COX-2	2.32131	1.9809
30	C6	33	COX-2	2.3192	1.97745
30	C6	34	COX-2	2.31977	1.97667
30	C6	35	COX-2	2.31949	1.97505
30	C6	36	COX-2	2.32305	1.97727
30	C6	37	COX-2	2.32438	1.97726
30	C6	38	COX-2	2.3228	1.97433
30	C6	39	COX-2	2.32258	1.97278
30	C6	40	COX-2	2.32022	1.96907
31	C7	1	IL-6	0.311542	-0.00312695
31	C7	2	IL-6	0.311	-0.00463993
31	C7	3	IL-6	0.316132	-0.000477674
31	C7	4	IL-6	0.318744	0.00116438
31	C7	5	IL-6	0.31874	0.000190436
31	C7	6	IL-6	0.319491	-2.9474e-05
31	C7	7	IL-6	0.319233	-0.00125784
31	C7	8	IL-6	0.320174	-0.0012863
31	C7	9	IL-6	0.324899	0.00246829
31	C7	10	IL-6	0.323903	0.000501727
31	C7	11	IL-6	0.322967	-0.00140368
31	C7	12	IL-6	0.323729	-0.0016123
31	C7	13	IL-6	0.328054	0.00174243
31	C7	14	IL-6	0.335056	0.00777454
31	C7	15	IL-6	0.349076	0.0208244
31	C7	16	IL-6	0.370793	0.0415709
31	C7	17	IL-6	0.410583	0.0803907
31	C7	18	IL-6	0.487779	0.156617
31	C7	19	IL-6	0.616276	0.284143
31	C7	20	IL-6	0.829649	0.496547
31	C7	21	IL-6	1.12766	0.793585
31	C7	22	IL-6	1.47065	1.13561
31	C7	23	IL-6	1.78319	1.44717
31	C7	24	IL-6	2.02762	1.69063
31	C7	25	IL-6	2.18168	1.84372
31	C7	26	IL-6	2.26509	1.92616
31	C7	27	IL-6	2.31728	1.97738
31	C7	28	IL-6	2.34559	2.00472
31	C7	29	IL-6	2.36202	2.02019
31	C7	30	IL-6	2.37032	2.02752
31	C7	31	IL-6	2.37385	2.03008
31	C7	32	IL-6	2.37637	2.03163
31	C7	33	IL-6	2.36996	2.02424
31	C7	34	IL-6	2.36955	2.02286
31	C7	35	IL-6	2.36398	2.01632
31	C7	36	IL-6	2.36198	2.01336
31	C7	37	IL-6	2.36565	2.01606
31	C7	38	IL-6	2.36647	2.01591
31	C7	39	IL-6	2.36883	2.01729
31	C7	40	IL-6	2.35892	2.00641
32	C8	1	IL-6	0.301151	0.000757592
32	C8	2	IL-6	0.302679	0.0020325
32	C8	3	IL-6	0.302724	0.00182572
32	C8	4	IL-6	0.301953	0.000801757
32	C8	5	IL-6	0.301871	0.000466769
32	C8	6	IL-6	0.301558	-9.78768e-05
32	C8	7	IL-6	0.300828	-0.00108077
32	C8	8	IL-6	0.300835	-0.00132701
32	C8	9	IL-6	0.301685	-0.000728734
32	C8	10	IL-6	0.299577	-0.00308933
32	C8	11	IL-6	0.300329	-0.00259072
32	C8	12	IL-6	0.305134	0.001962
32	C8	13	IL-6	0.307283	0.00385819
32	C8	14	IL-6	0.312871	0.0091941
32	C8	15	IL-6	0.323193	0.0192633
32	C8	16	IL-6	0.338513	0.0343305
32	C8	17	IL-6	0.374114	0.0696794
32	C8	18	IL-6	0.440579	0.135892
32	C8	19	IL-6	0.561846	0.256906
32	C8	20	IL-6	0.753206	0.448014
32	C8	21	IL-6	1.01835	0.712908
32	C8	22	IL-6	1.32448	1.01878
32	C8	23	IL-6	1.60972	1.30376
32	C8	24	IL-6	1.82571	1.5195
32	C8	25	IL-6	1.9655	1.65904
32	C8	26	IL-6	2.04476	1.73805
32	C8	27	IL-6	2.09363	1.78667
32	C8	28	IL-6	2.12579	1.81857
32	C8	29	IL-6	2.14136	1.83389
32	C8	30	IL-6	2.14358	1.83586
32	C8	31	IL-6	2.14416	1.83618
32	C8	32	IL-6	2.14262	1.83439
32	C8	33	IL-6	2.14097	1.8325
32	C8	34	IL-6	2.14221	1.83348
32	C8	35	IL-6	2.1443	1.83531
32	C8	36	IL-6	2.13819	1.82896
32	C8	37	IL-6	2.13837	1.82888
32	C8	38	IL-6	2.13898	1.82924
32	C8	39	IL-6	2.13814	1.82815
32	C8	40	IL-6	2.13403	1.82378
33	C9	1	TNF-a	0.275511	-0.00222659
33	C9	2	TNF-a	0.27666	-0.0024305
33	C9	3	TNF-a	0.278667	-0.00177739
33	C9	4	TNF-a	0.282071	0.000273844
33	C9	5	TNF-a	0.284066	0.000915812
33	C9	6	TNF-a	0.286495	0.00199167
33	C9	7	TNF-a	0.285872	1.57754e-05
33	C9	8	TNF-a	0.285882	-0.00132772
33	C9	9	TNF-a	0.289049	0.000486913
33	C9	10	TNF-a	0.289711	-0.000204832
33	C9	11	TNF-a	0.290895	-0.000374083
33	C9	12	TNF-a	0.297117	0.00449543
33	C9	13	TNF-a	0.308289	0.0143143
33	C9	14	TNF-a	0.324152	0.0288245
33	C9	15	TNF-a	0.361864	0.0651834
33	C9	16	TNF-a	0.423434	0.1254
33	C9	17	TNF-a	0.533203	0.233816
33	C9	18	TNF-a	0.688331	0.38759
33	C9	19	TNF-a	0.880033	0.57794
33	C9	20	TNF-a	1.07722	0.773772
33	C9	21	TNF-a	1.25103	0.946229
33	C9	22	TNF-a	1.3861	1.07995
33	C9	23	TNF-a	1.48352	1.17602
33	C9	24	TNF-a	1.55488	1.24602
33	C9	25	TNF-a	1.60573	1.29552
33	C9	26	TNF-a	1.64135	1.32979
33	C9	27	TNF-a	1.66917	1.35625
33	C9	28	TNF-a	1.68744	1.37317
33	C9	29	TNF-a	1.7001	1.38447
33	C9	30	TNF-a	1.70474	1.38776
33	C9	31	TNF-a	1.71161	1.39328
33	C9	32	TNF-a	1.71541	1.39573
33	C9	33	TNF-a	1.71514	1.39411
33	C9	34	TNF-a	1.71643	1.39404
33	C9	35	TNF-a	1.71268	1.38894
33	C9	36	TNF-a	1.7124	1.3873
33	C9	37	TNF-a	1.715	1.38855
33	C9	38	TNF-a	1.71345	1.38565
33	C9	39	TNF-a	1.71451	1.38536
33	C9	40	TNF-a	1.71311	1.3826
34	C10	1	TNF-a	0.227857	0.000673826
34	C10	2	TNF-a	0.227165	0.00192207
34	C10	3	TNF-a	0.226311	0.0030077
34	C10	4	TNF-a	0.22104	-0.00032335
34	C10	5	TNF-a	0.218112	-0.00131074
34	C10	6	TNF-a	0.216787	-0.000695932
34	C10	7	TNF-a	0.213582	-0.00196116
34	C10	8	TNF-a	0.212556	-0.00104671
34	C10	9	TNF-a	0.212041	0.0003786
34	C10	10	TNF-a	0.209496	-0.000226443
34	C10	11	TNF-a	0.209961	0.00217804
34	C10	12	TNF-a	0.214743	0.0089004
34	C10	13	TNF-a	0.222677	0.0187743
34	C10	14	TNF-a	0.234558	0.0325955
34	C10	15	TNF-a	0.260555	0.060533
34	C10	16	TNF-a	0.311548	0.113466
34	C10	17	TNF-a	0.401147	0.205005
34	C10	18	TNF-a	0.52397	0.329768
34	C10	19	TNF-a	0.678423	0.486161
34	C10	20	TNF-a	0.847616	0.657294
34	C10	21	TNF-a	0.991831	0.803449
34	C10	22	TNF-a	1.10083	0.914392
34	C10	23	TNF-a	1.18276	0.998255
34	C10	24	TNF-a	1.25274	1.07017
34	C10	25	TNF-a	1.30031	1.11969
34	C10	26	TNF-a	1.33742	1.15874
34	C10	27	TNF-a	1.36375	1.18701
34	C10	28	TNF-a	1.38105	1.20625
34	C10	29	TNF-a	1.39618	1.22332
34	C10	30	TNF-a	1.40898	1.23806
34	C10	31	TNF-a	1.41121	1.24223
34	C10	32	TNF-a	1.41557	1.24853
34	C10	33	TNF-a	1.41852	1.25342
34	C10	34	TNF-a	1.4194	1.25624
34	C10	35	TNF-a	1.42032	1.2591
34	C10	36	TNF-a	1.424	1.26472
34	C10	37	TNF-a	1.42433	1.26699
34	C10	38	TNF-a	1.41771	1.26231
34	C10	39	TNF-a	1.42149	1.26803
34	C10	40	TNF-a	1.42774	1.27622
35	C11	1
35	C11	2
35	C11	3
35	C11	4
35	C11	5
35	C11	6
35	C11	7
35	C11	8
35	C11	9
35	C11	10
35	C11	11
35	C11	12
35	C11	13
35	C11	14
35	C11	15
35	C11	16
35	C11	17
35	C11	18
35	C11	19
35	C11	20
35	C11	21
35	C11	22
35	C11	23
35	C11	24
35	C11	25
35	C11	26
35	C11	27
35	C11	28
35	C11	29
35	C11	30
35	C11	31
35	C11	32
35	C11	33
35	C11	34
35	C11	35
35	C11	36
35	C11	37
35	C11	38
35	C11	39
35	C11	40
36	C12	1
36	C12	2
36	C12	3
36	C12	4
36	C12	5
36	C12	6
36	C12	7
36	C12	8
36	C12	9
36	C12	10
36	C12	11
36	C12	12
36	C12	13
36	C12	14
36	C12	15
36	C12	16
36	C12	17
36	C12	18
36	C12	19
36	C12	20
36	C12	21
36	C12	22
36	C12	23
36	C12	24
36	C12	25
36	C12	26
36	C12	27
36	C12	28
36	C12	29
36	C12	30
36	C12	31
36	C12	32
36	C12	33
36	C12	34
36	C12	35
36	C12	36
36	C12	37
36	C12	38
36	C12	39
36	C12	40
37	D1	1	Actin	0.341804	0.0040058
37	D1	2	Actin	0.343116	0.00293786
37	D1	3	Actin	0.342994	0.000435559
37	D1	4	Actin	0.343845	-0.00109408
37	D1	5	Actin	0.348345	0.00102599
37	D1	6	Actin	0.349824	0.000125089
37	D1	7	Actin	0.351866	-0.000213353
37	D1	8	Actin	0.353264	-0.00119546
37	D1	9	Actin	0.357756	0.000916262
37	D1	10	Actin	0.368689	0.00946899
37	D1	11	Actin	0.390849	0.029248
37	D1	12	Actin	0.429551	0.0655701
37	D1	13	Actin	0.508947	0.142586
37	D1	14	Actin	0.644229	0.275488
37	D1	15	Actin	0.85565	0.484528
37	D1	16	Actin	1.13436	0.76086
37	D1	17	Actin	1.43581	1.05992
37	D1	18	Actin	1.70172	1.32346
37	D1	19	Actin	1.89849	1.51785
37	D1	20	Actin	2.03098	1.64795
37	D1	21	Actin	2.11479	1.72939
37	D1	22	Actin	2.1793	1.79152
37	D1	23	Actin	2.22471	1.83454
37	D1	24	Actin	2.26051	1.86797
37	D1	25	Actin	2.28756	1.89264
37	D1	26	Actin	2.3	1.9027
37	D1	27	Actin	2.31306	1.91338
37	D1	28	Actin	2.32599	1.92393
37	D1	29	Actin	2.33438	1.92994
37	D1	30	Actin	2.33978	1.93296
37	D1	31	Actin	2.34646	1.93725
37	D1	32	Actin	2.34618	1.9346
37	D1	33	Actin	2.34217	1.9282
37	D1	34	Actin	2.34489	1.92854
37	D1	35	Actin	2.3487	1.92997
37	D1	36	Actin	2.34897	1.92787
37	D1	37	Actin	2.34085	1.91736
37	D1	38	Actin	2.34153	1.91566
37	D1	39	Actin	2.34695	1.9187
37	D1	40	Actin	2.34775	1.91712
38	D2	1	Actin	0.307871	0.00341619
38	D2	2	Actin	0.30925	0.00384716
38	D2	3	Actin	0.310115	0.00376287
38	D2	4	Actin	0.308476	0.00117522
38	D2	5	Actin	0.304535	-0.00371415
38	D2	6	Actin	0.304204	-0.00499384
38	D2	7	Actin	0.307762	-0.00238513
38	D2	8	Actin	0.317251	0.00615502
38	D2	9	Actin	0.325556	0.0135119
38	D2	10	Actin	0.336858	0.0238645
38	D2	11	Actin	0.362576	0.0486341
38	D2	12	Actin	0.407461	0.0925705
38	D2	13	Actin	0.483744	0.167905
38	D2	14	Actin	0.622443	0.305655
38	D2	15	Actin	0.836137	0.518401
38	D2	16	Actin	1.11458	0.795895
38	D2	17	Actin	1.415	1.09536
38	D2	18	Actin	1.67406	1.35347
38	D2	19	Actin	1.8669	1.54536
38	D2	20	Actin	1.99029	1.66781
38	D2	21	Actin	2.06876	1.74533
38	D2	22	Actin	2.12821	1.80383
38	D2	23	Actin	2.17647	1.85114
38	D2	24	Actin	2.20815	1.88188
38	D2	25	Actin	2.23367	1.90645
38	D2	26	Actin	2.24767	1.9195
38	D2	27	Actin	2.26549	1.93637
38	D2	28	Actin	2.27679	1.94672
38	D2	29	Actin	2.28074	1.94972
38	D2	30	Actin	2.27992	1.94795
38	D2	31	Actin	2.28555	1.95263
38	D2	32	Actin	2.28967	1.9558
38	D2	33	Actin	2.29227	1.95746
38	D2	34	Actin	2.29372	1.95795
38	D2	35	Actin	2.29107	1.95436
38	D2	36	Actin	2.29261	1.95495
38	D2	37	Actin	2.291	1.95239
38	D2	38	Actin	2.28756	1.94801
38	D2	39	Actin	2.28365	1.94314
38	D2	40	Actin	2.28117	1.93972
39	D3	1	Inos	0.286089	-0.00516597
39	D3	2	Inos	0.28855	-0.00307366
39	D3	3	Inos	0.290855	-0.00113815
39	D3	4	Inos	0.291083	-0.00127932
39	D3	5	Inos	0.293137	0.000404638
39	D3	6	Inos	0.293701	0.000599728
39	D3	7	Inos	0.295097	0.00162612
39	D3	8	Inos	0.296377	0.00253668
39	D3	9	Inos	0.295487	0.00127727
39	D3	10	Inos	0.293095	-0.00148433
39	D3	11	Inos	0.292533	-0.00241541
39	D3	12	Inos	0.29381	-0.00150766
39	D3	13	Inos	0.29577	8.28085e-05
39	D3	14	Inos	0.297354	0.00129762
39	D3	15	Inos	0.30462	0.00819421
39	D3	16	Inos	0.311817	0.0150224
39	D3	17	Inos	0.324541	0.027377
39	D3	18	Inos	0.352872	0.0553385
39	D3	19	Inos	0.403847	0.105944
39	D3	20	Inos	0.491242	0.192969
39	D3	21	Inos	0.641898	0.343257
39	D3	22	Inos	0.870796	0.571785
39	D3	23	Inos	1.14832	0.848939
39	D3	24	Inos	1.43853	1.13878
39	D3	25	Inos	1.6821	1.38198
39	D3	26	Inos	1.86593	1.56545
39	D3	27	Inos	1.98995	1.68909
39	D3	28	Inos	2.07974	1.77851
39	D3	29	Inos	2.14309	1.84149
39	D3	30	Inos	2.18447	1.88251
39	D3	31	Inos	2.21677	1.91443
39	D3	32	Inos	2.2423	1.93959
39	D3	33	Inos	2.26178	1.95871
39	D3	34	Inos	2.27281	1.96937
39	D3	35	Inos	2.285	1.98118
39	D3	36	Inos	2.28915	1.98497
39	D3	37	Inos	2.28923	1.98468
39	D3	38	Inos	2.29111	1.98619
39	D3	39	Inos	2.28846	1.98317
39	D3	40	Inos	2.28506	1.9794
40	D4	1	Inos	0.331747	0.00143551
40	D4	2	Inos	0.332874	0.00134237
40	D4	3	Inos	0.334932	0.00218019
40	D4	4	Inos	0.334737	0.000764514
40	D4	5	Inos	0.334982	-0.000210954
40	D4	6	Inos	0.337087	0.000673809
40	D4	7	Inos	0.338118	0.000485062
40	D4	8	Inos	0.340373	0.00151943
40	D4	9	Inos	0.338783	-0.00129138
40	D4	10	Inos	0.338479	-0.00281536
40	D4	11	Inos	0.34027	-0.00224469
40	D4	12	Inos	0.339941	-0.00379403
40	D4	13	Inos	0.34094	-0.00401562
40	D4	14	Inos	0.347274	0.00109792
40	D4	15	Inos	0.351123	0.0037271
40	D4	16	Inos	0.35254	0.003924
40	D4	17	Inos	0.358319	0.0084824
40	D4	18	Inos	0.374733	0.0236755
40	D4	19	Inos	0.408357	0.0560793
40	D4	20	Inos	0.457119	0.103621
40	D4	21	Inos	0.550097	0.195379
40	D4	22	Inos	0.707547	0.351609
40	D4	23	Inos	0.929643	0.572484
40	D4	24	Inos	1.20956	0.851183
40	D4	25	Inos	1.49323	1.13363
40	D4	26	Inos	1.72867	1.36785
40	D4	27	Inos	1.90605	1.54401
40	D4	28	Inos	2.03155	1.66829
40	D4	29	Inos	2.11952	1.75504
40	D4	30	Inos	2.17862	1.81292
40	D4	31	Inos	2.22217	1.85524
40	D4	32	Inos	2.25505	1.88691
40	D4	33	Inos	2.2803	1.91094
40	D4	34	Inos	2.30296	1.93238
40	D4	35	Inos	2.32097	1.94917
40	D4	36	Inos	2.33043	1.95741
40	D4	37	Inos	2.32577	1.95153
40	D4	38	Inos	2.33194	1.95648
40	D4	39	Inos	2.3374	1.96071
40	D4	40	Inos	2.33722	1.95931
41	D5	1	COX-2	0.311427	0.0039371
41	D5	2	COX-2	0.312207	0.00260832
41	D5	3	COX-2	0.314812	0.00310427
41	D5	4	COX-2	0.315612	0.00179456
41	D5	5	COX-2	0.314348	-0.0015789
41	D5	6	COX-2	0.314271	-0.00376458
41	D5	7	COX-2	0.318531	-0.00161353
41	D5	8	COX-2	0.321647	-0.000606731
41	D5	9	COX-2	0.32305	-0.0013139
41	D5	10	COX-2	0.328275	0.00180228
41	D5	11	COX-2	0.330758	0.00217652
41	D5	12	COX-2	0.338212	0.00752066
41	D5	13	COX-2	0.35439	0.0215898
41	D5	14	COX-2	0.381321	0.0464119
41	D5	15	COX-2	0.436893	0.0998744
41	D5	16	COX-2	0.533524	0.194397
41	D5	17	COX-2	0.697343	0.356106
41	D5	18	COX-2	0.947363	0.604017
41	D5	19	COX-2	1.25405	0.908598
41	D5	20	COX-2	1.56307	1.2155
41	D5	21	COX-2	1.81078	1.46111
41	D5	22	COX-2	1.98332	1.63154
41	D5	23	COX-2	2.09273	1.73883
41	D5	24	COX-2	2.16853	1.81253
41	D5	25	COX-2	2.22245	1.86434
41	D5	26	COX-2	2.25818	1.89796
41	D5	27	COX-2	2.28094	1.91861
41	D5	28	COX-2	2.29719	1.93275
41	D5	29	COX-2	2.30738	1.94083
41	D5	30	COX-2	2.31348	1.94482
41	D5	31	COX-2	2.31839	1.94763
41	D5	32	COX-2	2.32243	1.94956
41	D5	33	COX-2	2.32551	1.95053
41	D5	34	COX-2	2.32694	1.94985
41	D5	35	COX-2	2.32423	1.94503
41	D5	36	COX-2	2.32227	1.94096
41	D5	37	COX-2	2.32049	1.93707
41	D5	38	COX-2	2.32283	1.9373
41	D5	39	COX-2	2.32024	1.9326
41	D5	40	COX-2	2.31615	1.9264
42	D6	1	COX-2	0.292459	0.00117378
42	D6	2	COX-2	0.292676	-0.000171972
42	D6	3	COX-2	0.295517	0.00110643
42	D6	4	COX-2	0.297317	0.00134419
42	D6	5	COX-2	0.297494	-4.18892e-05
42	D6	6	COX-2	0.297507	-0.00159125
42	D6	7	COX-2	0.298787	-0.00187381
42	D6	8	COX-2	0.302157	-6.6719e-05
42	D6	9	COX-2	0.302897	-0.000889354
42	D6	10	COX-2	0.30477	-0.000579024
42	D6	11	COX-2	0.309503	0.00259144
42	D6	12	COX-2	0.316857	0.00838352
42	D6	13	COX-2	0.330627	0.0205904
42	D6	14	COX-2	0.356909	0.0453101
42	D6	15	COX-2	0.410155	0.0969937
42	D6	16	COX-2	0.50598	0.191255
42	D6	17	COX-2	0.664211	0.347924
42	D6	18	COX-2	0.900091	0.582241
42	D6	19	COX-2	1.20223	0.882823
42	D6	20	COX-2	1.50939	1.18842
42	D6	21	COX-2	1.76223	1.4397
42	D6	22	COX-2	1.93993	1.61583
42	D6	23	COX-2	2.05322	1.72756
42	D6	24	COX-2	2.1291	1.80187
42	D6	25	COX-2	2.18307	1.85428
42	D6	26	COX-2	2.2162	1.88585
42	D6	27	COX-2	2.24097	1.90906
42	D6	28	COX-2	2.2604	1.92692
42	D6	29	COX-2	2.27594	1.9409
42	D6	30	COX-2	2.28608	1.94948
42	D6	31	COX-2	2.2905	1.95234
42	D6	32	COX-2	2.2885	1.94877
42	D6	33	COX-2	2.2874	1.94611
42	D6	34	COX-2	2.28973	1.94688
42	D6	35	COX-2	2.29088	1.94647
42	D6	36	COX-2	2.28778	1.9418
42	D6	37	COX-2	2.28485	1.93731
42	D6	38	COX-2	2.28564	1.93654
42	D6	39	COX-2	2.28786	1.93719
42	D6	40	COX-2	2.28925	1.93702
43	D7	1	IL-6	0.532704	-0.00255345
43	D7	2	IL-6	0.532283	0.00186662
43	D7	3	IL-6	0.530951	0.00537527
43	D7	4	IL-6	0.52486	0.0041242
43	D7	5	IL-6	0.51618	0.000285034
43	D7	6	IL-6	0.507426	-0.00362757
43	D7	7	IL-6	0.503019	-0.00319451
43	D7	8	IL-6	0.49595	-0.00542256
43	D7	9	IL-6	0.492459	-0.00407249
43	D7	10	IL-6	0.488743	-0.0029482
43	D7	11	IL-6	0.486724	-0.000126426
43	D7	12	IL-6	0.485919	0.0039094
43	D7	13	IL-6	0.482867	0.00569784
43	D7	14	IL-6	0.484775	0.0124462
43	D7	15	IL-6	0.495032	0.0275448
43	D7	16	IL-6	0.503382	0.0407347
43	D7	17	IL-6	0.520495	0.0626892
43	D7	18	IL-6	0.559907	0.106942
43	D7	19	IL-6	0.631204	0.183079
43	D7	20	IL-6	0.761427	0.318143
43	D7	21	IL-6	0.968828	0.530384
43	D7	22	IL-6	1.24679	0.813188
43	D7	23	IL-6	1.55921	1.13044
43	D7	24	IL-6	1.84119	1.41727
43	D7	25	IL-6	2.04449	1.62541
43	D7	26	IL-6	2.177	1.76276
43	D7	27	IL-6	2.26246	1.85306
43	D7	28	IL-6	2.31699	1.91243
43	D7	29	IL-6	2.3453	1.94558
43	D7	30	IL-6	2.36011	1.96523
43	D7	31	IL-6	2.36937	1.97934
43	D7	32	IL-6	2.37577	1.99058
43	D7	33	IL-6	2.37296	1.99261
43	D7	34	IL-6	2.37044	1.99493
43	D7	35	IL-6	2.36669	1.99601
43	D7	36	IL-6	2.367	2.00116
43	D7	37	IL-6	2.36784	2.00684
43	D7	38	IL-6	2.36451	2.00836
43	D7	39	IL-6	2.36257	2.01126
43	D7	40	IL-6	2.36191	2.01544
44	D8	1	IL-6	0.257824	0.000216271
44	D8	2	IL-6	0.258211	-0.000678847
44	D8	3	IL-6	0.262678	0.00250752
44	D8	4	IL-6	0.263546	0.00209383
44	D8	5	IL-6	0.2609	-0.00183356
44	D8	6	IL-6	0.260419	-0.00359577
44	D8	7	IL-6	0.263355	-0.00194127
44	D8	8	IL-6	0.267884	0.00130691
44	D8	9	IL-6	0.268513	0.000654945
44	D8	10	IL-6	0.268877	-0.000262793
44	D8	11	IL-6	0.269832	-0.000588985
44	D8	12	IL-6	0.2727	0.000998072
44	D8	13	IL-6	0.273026	4.18589e-05
44	D8	14	IL-6	0.274884	0.000619243
44	D8	15	IL-6	0.281311	0.005765
44	D8	16	IL-6	0.292217	0.015389
44	D8	17	IL-6	0.314938	0.0368296
44	D8	18	IL-6	0.358658	0.0792679
44	D8	19	IL-6	0.439895	0.159223
44	D8	20	IL-6	0.576961	0.295008
44	D8	21	IL-6	0.797947	0.514713
44	D8	22	IL-6	1.10965	0.825135
44	D8	23	IL-6	1.46451	1.17871
44	D8	24	IL-6	1.79015	1.50307
44	D8	25	IL-6	2.03092	1.74256
44	D8	26	IL-6	2.1824	1.89276
44	D8	27	IL-6	2.2727	1.98178
44	D8	28	IL-6	2.32999	2.03779
44	D8	29	IL-6	2.36316	2.06967
44	D8	30	IL-6	2.37576	2.081
44	D8	31	IL-6	2.38306	2.08701
44	D8	32	IL-6	2.38457	2.08724
44	D8	33	IL-6	2.38692	2.08831
44	D8	34	IL-6	2.39106	2.09117
44	D8	35	IL-6	2.38837	2.0872
44	D8	36	IL-6	2.38865	2.0862
44	D8	37	IL-6	2.38472	2.08098
44	D8	38	IL-6	2.3801	2.07508
44	D8	39	IL-6	2.3791	2.0728
44	D8	40	IL-6	2.37909	2.07151
45	D9	1	TNF-a	0.276769	0.00411792
45	D9	2	TNF-a	0.277703	0.00312311
45	D9	3	TNF-a	0.278846	0.00233805
45	D9	4	TNF-a	0.279091	0.000654364
45	D9	5	TNF-a	0.279323	-0.00104193
45	D9	6	TNF-a	0.280716	-0.0015771
45	D9	7	TNF-a	0.281801	-0.00242072
45	D9	8	TNF-a	0.285718	-0.000432469
45	D9	9	TNF-a	0.288912	0.000833376
45	D9	10	TNF-a	0.290172	0.000165677
45	D9	11	TNF-a	0.293416	0.00148076
45	D9	12	TNF-a	0.297078	0.00321396
45	D9	13	TNF-a	0.309065	0.013273
45	D9	14	TNF-a	0.33021	0.0324894
45	D9	15	TNF-a	0.37048	0.0708313
45	D9	16	TNF-a	0.442187	0.14061
45	D9	17	TNF-a	0.561413	0.257908
45	D9	18	TNF-a	0.735728	0.430294
45	D9	19	TNF-a	0.950572	0.64321
45	D9	20	TNF-a	1.17072	0.861426
45	D9	21	TNF-a	1.36806	1.05684
45	D9	22	TNF-a	1.51971	1.20656
45	D9	23	TNF-a	1.62503	1.30996
45	D9	24	TNF-a	1.70867	1.39167
45	D9	25	TNF-a	1.76604	1.4471
45	D9	26	TNF-a	1.80501	1.48415
45	D9	27	TNF-a	1.83642	1.51364
45	D9	28	TNF-a	1.86065	1.53594
45	D9	29	TNF-a	1.87397	1.54732
45	D9	30	TNF-a	1.87686	1.54829
45	D9	31	TNF-a	1.88278	1.55228
45	D9	32	TNF-a	1.88869	1.55626
45	D9	33	TNF-a	1.88878	1.55442
45	D9	34	TNF-a	1.89129	1.555
45	D9	35	TNF-a	1.89487	1.55666
45	D9	36	TNF-a	1.89461	1.55447
45	D9	37	TNF-a	1.8905	1.54843
45	D9	38	TNF-a	1.89496	1.55096
45	D9	39	TNF-a	1.89715	1.55122
45	D9	40	TNF-a	1.90076	1.5529
46	D10	1	TNF-a	0.236154	-0.00544864
46	D10	2	TNF-a	0.237214	-0.00372572
46	D10	3	TNF-a	0.241132	0.000855179
46	D10	4	TNF-a	0.241029	0.00141408
46	D10	5	TNF-a	0.238575	-0.000376326
46	D10	6	TNF-a	0.235971	-0.0023179
46	D10	7	TNF-a	0.235883	-0.00174365
46	D10	8	TNF-a	0.237781	0.000817484
46	D10	9	TNF-a	0.237353	0.00105184
46	D10	10	TNF-a	0.235164	-0.000474013
46	D10	11	TNF-a	0.235749	0.00077332
46	D10	12	TNF-a	0.240724	0.00641103
46	D10	13	TNF-a	0.249685	0.0160346
46	D10	14	TNF-a	0.265405	0.0324178
46	D10	15	TNF-a	0.298803	0.0664785
46	D10	16	TNF-a	0.359559	0.127897
46	D10	17	TNF-a	0.453955	0.222956
46	D10	18	TNF-a	0.598417	0.368081
46	D10	19	TNF-a	0.788447	0.558774
46	D10	20	TNF-a	0.983144	0.754133
46	D10	21	TNF-a	1.15765	0.929298
46	D10	22	TNF-a	1.29699	1.0693
46	D10	23	TNF-a	1.39762	1.1706
46	D10	24	TNF-a	1.47466	1.2483
46	D10	25	TNF-a	1.53347	1.30777
46	D10	26	TNF-a	1.57213	1.3471
46	D10	27	TNF-a	1.60341	1.37904
46	D10	28	TNF-a	1.62854	1.40483
46	D10	29	TNF-a	1.64167	1.41862
46	D10	30	TNF-a	1.64747	1.42508
46	D10	31	TNF-a	1.6558	1.43408
46	D10	32	TNF-a	1.65836	1.4373
46	D10	33	TNF-a	1.66072	1.44032
46	D10	34	TNF-a	1.66235	1.44262
46	D10	35	TNF-a	1.65958	1.44051
46	D10	36	TNF-a	1.66018	1.44178
46	D10	37	TNF-a	1.66534	1.44759
46	D10	38	TNF-a	1.66368	1.4466
46	D10	39	TNF-a	1.66467	1.44825
46	D10	40	TNF-a	1.66262	1.44686
47	D11	1
47	D11	2
47	D11	3
47	D11	4
47	D11	5
47	D11	6
47	D11	7
47	D11	8
47	D11	9
47	D11	10
47	D11	11
47	D11	12
47	D11	13
47	D11	14
47	D11	15
47	D11	16
47	D11	17
47	D11	18
47	D11	19
47	D11	20
47	D11	21
47	D11	22
47	D11	23
47	D11	24
47	D11	25
47	D11	26
47	D11	27
47	D11	28
47	D11	29
47	D11	30
47	D11	31
47	D11	32
47	D11	33
47	D11	34
47	D11	35
47	D11	36
47	D11	37
47	D11	38
47	D11	39
47	D11	40
48	D12	1
48	D12	2
48	D12	3
48	D12	4
48	D12	5
48	D12	6
48	D12	7
48	D12	8
48	D12	9
48	D12	10
48	D12	11
48	D12	12
48	D12	13
48	D12	14
48	D12	15
48	D12	16
48	D12	17
48	D12	18
48	D12	19
48	D12	20
48	D12	21
48	D12	22
48	D12	23
48	D12	24
48	D12	25
48	D12	26
48	D12	27
48	D12	28
48	D12	29
48	D12	30
48	D12	31
48	D12	32
48	D12	33
48	D12	34
48	D12	35
48	D12	36
48	D12	37
48	D12	38
48	D12	39
48	D12	40
49	E1	1	Actin	0.367229	0.0122006
49	E1	2	Actin	0.366884	0.00554433
49	E1	3	Actin	0.369142	0.00149025
49	E1	4	Actin	0.373182	-0.00078133
49	E1	5	Actin	0.380958	0.000681889
49	E1	6	Actin	0.385629	-0.000958416
49	E1	7	Actin	0.392105	-0.000794638
49	E1	8	Actin	0.397652	-0.00155908
49	E1	9	Actin	0.405706	0.00018255
49	E1	10	Actin	0.413574	0.00173878
49	E1	11	Actin	0.424045	0.00589768
49	E1	12	Actin	0.438126	0.0136668
49	E1	13	Actin	0.452682	0.0219111
49	E1	14	Actin	0.480704	0.0436207
49	E1	15	Actin	0.531114	0.0877188
49	E1	16	Actin	0.616126	0.166419
49	E1	17	Actin	0.756898	0.300879
49	E1	18	Actin	0.981039	0.518709
49	E1	19	Actin	1.27749	0.808845
49	E1	20	Actin	1.6005	1.12554
49	E1	21	Actin	1.8799	1.39863
49	E1	22	Actin	2.06931	1.58173
49	E1	23	Actin	2.19354	1.69965
49	E1	24	Actin	2.2747	1.7745
49	E1	25	Actin	2.33041	1.82389
49	E1	26	Actin	2.38147	1.86864
49	E1	27	Actin	2.41893	1.89979
49	E1	28	Actin	2.44414	1.91869
49	E1	29	Actin	2.46188	1.93012
49	E1	30	Actin	2.47757	1.9395
49	E1	31	Actin	2.49326	1.94888
49	E1	32	Actin	2.50792	1.95722
49	E1	33	Actin	2.51885	1.96184
49	E1	34	Actin	2.53003	1.96671
49	E1	35	Actin	2.5371	1.96746
49	E1	36	Actin	2.53644	1.9605
49	E1	37	Actin	2.54162	1.95936
[truncated: 1,883 more rows]

## Sheet: Results
Block Type	96-Well 0.2-mL Block
Calibration Background is expired	No
Calibration Background performed on	07-22-2020
Calibration Pure Dye ABY is expired	No
Calibration Pure Dye ABY performed on	07-22-2020
Calibration Pure Dye FAM is expired	No
Calibration Pure Dye FAM performed on	07-22-2020
Calibration Pure Dye JUN is expired	No
Calibration Pure Dye JUN performed on	07-22-2020
Calibration Pure Dye NED is expired	No
Calibration Pure Dye NED performed on	07-22-2020
Calibration Pure Dye ROX is expired	No
Calibration Pure Dye ROX performed on	07-22-2020
Calibration Pure Dye SYBR is expired	No
Calibration Pure Dye SYBR performed on	07-22-2020
Calibration Pure Dye TAMRA is expired	No
Calibration Pure Dye TAMRA performed on	07-22-2020
Calibration Pure Dye VIC is expired	No
Calibration Pure Dye VIC performed on	07-22-2020
Calibration ROI is expired	No
Calibration ROI performed on	07-22-2020
Calibration Uniformity is expired	No
Calibration Uniformity performed on	07-22-2020
Chemistry	SYBR_GREEN
Date Created	2022-01-07 20:25:39 PM CST
Experiment Barcode
Experiment Comment
Experiment File Name	D:\WBG\2022-01-07_G1-E1.eds
Experiment Name	2022-01-07_184711
Experiment Run End Time	2022-01-07 20:07:43 PM CST
Experiment Type	Comparative Cт (ΔΔCт)
Instrument Name	272324596
Instrument Serial Number	272324596
Instrument Type	QuantStudio™ 3 System
Passive Reference	ROX
Post-read Stage/Step
Pre-read Stage/Step
Quantification Cycle Method	Ct
Signal Smoothing On	true
Stage where Melt Analysis is performed	Stage3
Stage/ Cycle where Ct Analysis is performed	Stage2, Step2
User Name
Well	Well Position	Omit	Sample Name	Target Name	Task	Reporter	Quencher	Quantity	Quantity Mean	Quantity SD	RQ	RQ Min	RQ Max	CT	Ct Mean	Ct SD	Delta Ct	Delta Ct Mean	Delta Ct SD	Delta Ct SE	Delta Delta Ct	Automatic Ct Threshold	Ct Threshold	Automatic Baseline	Baseline Start	Baseline End	Amp Status	Comments	Cq Conf	MTP	Tm1	HIGHSD	Tm2	Tm3	Tm4
1	A1	FALSE	Con	Actin	UNKNOWN	SYBR	None							11.8242	11.8826	0.082597						TRUE	0.180002	TRUE	3	7	Amp		0.970214	N	87.2064	N
2	A2	FALSE	Con	Actin	UNKNOWN	SYBR	None							11.941	11.8826	0.082597						TRUE	0.180002	TRUE	3	6	Amp		0.980307	N	87.2064	N
3	A3	FALSE	Con	Inos	UNKNOWN	SYBR	None				1	0.828472	1.20704	25.5056	25.4817	0.0337593		13.5991	0.0892298	0.063095	0	TRUE	0.188429	TRUE	3	20	Amp		0.958832	N	86.5799	N
4	A4	FALSE	Con	Inos	UNKNOWN	SYBR	None				1	0.828472	1.20704	25.4579	25.4817	0.0337593		13.5991	0.0892298	0.063095	0	TRUE	0.188429	TRUE	3	21	Amp		0.967743	N	86.5799	N
5	A5	FALSE	Con	COX-2	UNKNOWN	SYBR	None				1	0.695691	1.43742	22.7172	22.6104	0.150938		10.7278	0.17206	0.121665	0	TRUE	0.190149	TRUE	3	18	Amp		0.977081	N	83.4526	N
6	A6	FALSE	Con	COX-2	UNKNOWN	SYBR	None				1	0.695691	1.43742	22.5037	22.6104	0.150938		10.7278	0.17206	0.121665	0	TRUE	0.190149	TRUE	3	15	Amp		0.970752	N	83.4526	N
7	A7	FALSE	Con	IL-6	UNKNOWN	SYBR	None				1	0.592214	1.68858	28.9067	29.0724	0.234289		17.1897	0.248422	0.175661	0	TRUE	0.227195	TRUE	3	23	Amp		0.966982	N	79.6799	N
8	A8	FALSE	Con	IL-6	UNKNOWN	SYBR	None				1	0.592214	1.68858	29.238	29.0724	0.234289		17.1897	0.248422	0.175661	0	TRUE	0.227195	TRUE	3	23	Amp		0.980943	N	79.8439	N
9	A9	FALSE	Con	TNF-a	UNKNOWN	SYBR	None				1	0.834004	1.19903	19.7466	19.7637	0.0242159		7.88109	0.0860737	0.0608633	0	TRUE	0.142804	TRUE	3	15	Amp		0.98963	N	84.7803	N
10	A10	FALSE	Con	TNF-a	UNKNOWN	SYBR	None				1	0.834004	1.19903	19.7808	19.7637	0.0242159		7.88109	0.0860737	0.0608633	0	TRUE	0.142804	TRUE	3	15	Amp		0.985488	N	84.7803	N
13	B1	FALSE	LPS	Actin	UNKNOWN	SYBR	None							13.8798	13.9341	0.0767767						TRUE	0.180002	TRUE	3	7	Amp		0.977968	N	87.2064	N
14	B2	FALSE	LPS	Actin	UNKNOWN	SYBR	None							13.9884	13.9341	0.0767767						TRUE	0.180002	TRUE	3	7	Amp		0.984082	N	87.2064	N
15	B3	FALSE	LPS	Inos	UNKNOWN	SYBR	None				58.0635	49.3769	68.2783	19.6759	19.6736	0.00324092		7.73953	0.0768451	0.0543377	-5.85956	TRUE	0.188429	TRUE	3	13	Amp		0.98883	N	86.4158	N
16	B4	FALSE	LPS	Inos	UNKNOWN	SYBR	None				58.0635	49.3769	68.2783	19.6713	19.6736	0.00324092		7.73953	0.0768451	0.0543377	-5.85956	TRUE	0.188429	TRUE	3	13	Amp		0.980573	N	86.4158	N
17	B5	FALSE	LPS	COX-2	UNKNOWN	SYBR	None				205.682	169.416	249.711	14.9418	14.9776	0.0506524		3.04352	0.0919801	0.0650397	-7.68427	TRUE	0.190149	TRUE	3	9	Amp		0.990101	N	83.4526	N
18	B6	FALSE	LPS	COX-2	UNKNOWN	SYBR	None				205.682	169.416	249.711	15.0134	14.9776	0.0506524		3.04352	0.0919801	0.0650397	-7.68427	TRUE	0.190149	TRUE	3	9	Amp		0.985902	N	83.4526	N
19	B7	FALSE	LPS	IL-6	UNKNOWN	SYBR	None				493.705	411.466	592.381	20.1483	20.1763	0.0396342		8.24223	0.0864033	0.0610964	-8.94751	TRUE	0.227195	TRUE	3	15	Amp		0.984419	N	79.8439	N
20	B8	FALSE	LPS	IL-6	UNKNOWN	SYBR	None				493.705	411.466	592.381	20.2043	20.1763	0.0396342		8.24223	0.0864033	0.0610964	-8.94751	TRUE	0.227195	TRUE	3	15	Amp		0.986117	N	79.8439	N
21	B9	FALSE	LPS	TNF-a	UNKNOWN	SYBR	None				5.43497	4.62253	6.39021	17.3727	17.3729	0.000318293		5.43881	0.0767774	0.0542898	-2.44227	TRUE	0.142804	TRUE	3	12	Amp		0.983706	N	84.6162	N
22	B10	FALSE	LPS	TNF-a	UNKNOWN	SYBR	None				5.43497	4.62253	6.39021	17.3731	17.3729	0.000318293		5.43881	0.0767774	0.0542898	-2.44227	TRUE	0.142804	TRUE	3	13	Amp		0.979734	N	84.6162	N
25	C1	FALSE	E1	Actin	UNKNOWN	SYBR	None							13.402	13.441	0.0551699						TRUE	0.180002	TRUE	3	8	Amp		0.984031	N	87.0425	N
26	C2	FALSE	E1	Actin	UNKNOWN	SYBR	None							13.48	13.441	0.0551699						TRUE	0.180002	TRUE	3	9	Amp		0.974921	N	87.0425	N
27	C3	FALSE	E1	Inos	UNKNOWN	SYBR	None				90.1372	20.7013	392.473	20.0378	20.0461	0.0116932		7.10504	0.697599	0.493277	-6.49405	TRUE	0.188429	TRUE	3	16	Amp		0.980835	N	86.2517	Y
28	C4	FALSE	E1	Inos	UNKNOWN	SYBR	None				90.1372	20.7013	392.473	20.0543	20.0461	0.0116932		7.10504	0.697599	0.493277	-6.49405	TRUE	0.188429	TRUE	3	15	Amp		0.970502	N	86.2517	Y
29	C5	FALSE	E1	COX-2	UNKNOWN	SYBR	None				378.579	336.255	426.23	15.612	15.6044	0.0108044		2.16334	0.0562179	0.0397521	-8.56445	TRUE	0.190149	TRUE	3	10	Amp		0.983163	N	83.2886	N
30	C6	FALSE	E1	COX-2	UNKNOWN	SYBR	None				378.579	336.255	426.23	15.5967	15.6044	0.0108044		2.16334	0.0562179	0.0397521	-8.56445	TRUE	0.190149	TRUE	3	10	Amp		0.985339	N	83.2886	N
31	C7	FALSE	E1	IL-6	UNKNOWN	SYBR	None				3920.66	2925.69	5254	18.6038	18.6939	0.127375		5.25285	0.13881	0.0981533	-11.9369	TRUE	0.227195	TRUE	3	13	Amp		0.976664	N	79.8439	N
32	C8	FALSE	E1	IL-6	UNKNOWN	SYBR	None				3920.66	2925.69	5254	18.7839	18.6939	0.127375		5.25285	0.13881	0.0981533	-11.9369	TRUE	0.227195	TRUE	3	13	Amp		0.987902	N	79.6799	N
33	C9	FALSE	E1	TNF-a	UNKNOWN	SYBR	None				33.9362	24.9944	46.0771	16.1425	16.2374	0.134119		2.79633	0.145023	0.102546	-5.08475	TRUE	0.142804	TRUE	3	11	Amp		0.977196	N	84.6162	N
34	C10	FALSE	E1	TNF-a	UNKNOWN	SYBR	None				33.9362	24.9944	46.0771	16.3322	16.2374	0.134119		2.79633	0.145023	0.102546	-5.08475	TRUE	0.142804	TRUE	3	11	Amp		0.969844	N	84.4521	N
37	D1	FALSE	E2	Actin	UNKNOWN	SYBR	None							13.3114	13.1895	0.172437						TRUE	0.180002	TRUE	3	9	Amp		0.984588	N	87.0425	N
38	D2	FALSE	E2	Actin	UNKNOWN	SYBR	None							13.0676	13.1895	0.172437						TRUE	0.180002	TRUE	3	8	Amp		0.980548	N	86.8786	N
39	D3	FALSE	E2	Inos	UNKNOWN	SYBR	None				81.8385	18.467	362.676	19.9498	19.9339	0.0225327		7.24439	0.705958	0.499187	-6.35471	TRUE	0.188429	TRUE	3	14	Amp		0.979826	N	86.2517	Y
40	D4	FALSE	E2	Inos	UNKNOWN	SYBR	None				81.8385	18.467	362.676	19.918	19.9339	0.0225327		7.24439	0.705958	0.499187	-6.35471	TRUE	0.188429	TRUE	3	16	Amp		0.978712	N	86.2517	Y
41	D5	FALSE	E2	COX-2	UNKNOWN	SYBR	None				246.055	170.704	354.667	15.9617	15.9745	0.0180112		2.78495	0.173375	0.122595	-7.94284	TRUE	0.190149	TRUE	3	11	Amp		0.982989	N	83.2886	N
42	D6	FALSE	E2	COX-2	UNKNOWN	SYBR	None				246.055	170.704	354.667	15.9872	15.9745	0.0180112		2.78495	0.173375	0.122595	-7.94284	TRUE	0.190149	TRUE	3	11	Amp		0.989951	N	83.2886	N
43	D7	FALSE	E2	IL-6	UNKNOWN	SYBR	None				1940.93	1215.13	3100.25	19.3578	19.4567	0.139933		6.2672	0.222072	0.157028	-10.9225	TRUE	0.227195	TRUE	3	13	Amp		0.972571	N	79.6799	N
44	D8	FALSE	E2	IL-6	UNKNOWN	SYBR	None				1940.93	1215.13	3100.25	19.5557	19.4567	0.139933		6.2672	0.222072	0.157028	-10.9225	TRUE	0.227195	TRUE	3	14	Amp		0.98276	N	79.8439	N
45	D9	FALSE	E2	TNF-a	UNKNOWN	SYBR	None				31.7055	19.7784	50.8251	15.9831	16.0839	0.142614		2.89442	0.223771	0.15823	-4.98666	TRUE	0.142804	TRUE	3	11	Amp		0.973903	N	84.4521	N
46	D10	FALSE	E2	TNF-a	UNKNOWN	SYBR	None				31.7055	19.7784	50.8251	16.1848	16.0839	0.142614		2.89442	0.223771	0.15823	-4.98666	TRUE	0.142804	TRUE	3	11	Amp		0.985821	N	84.288	N
49	E1	FALSE	E3	Actin	UNKNOWN	SYBR	None							16.1119	16.0029	0.154174						TRUE	0.180002	TRUE	3	10	Amp		0.952743	N	87.0425	N
50	E2	FALSE	E3	Actin	UNKNOWN	SYBR	None							15.8939	16.0029	0.154174						TRUE	0.180002	TRUE	3	10	Amp		0.991403	N	86.8786	N
51	E3	FALSE	E3	Inos	UNKNOWN	SYBR	None				62.4939	45.0054	86.7782	23.6516	23.6363	0.021532		7.63345	0.15567	0.110075	-5.96564	TRUE	0.188429	TRUE	3	18	Amp		0.986375	N	86.0877	N
52	E4	FALSE	E3	Inos	UNKNOWN	SYBR	None				62.4939	45.0054	86.7782	23.6211	23.6363	0.021532		7.63345	0.15567	0.110075	-5.96564	TRUE	0.188429	TRUE	3	18	Amp		0.987774	N	86.0877	N
53	E5	FALSE	E3	COX-2	UNKNOWN	SYBR	None				294.331	185.663	466.602	18.6389	18.5294	0.154823		2.52649	0.218494	0.154499	-8.20129	TRUE	0.190149	TRUE	3	13	Amp		0.976485	N	83.1246	N
54	E6	FALSE	E3	COX-2	UNKNOWN	SYBR	None				294.331	185.663	466.602	18.4199	18.5294	0.154823		2.52649	0.218494	0.154499	-8.20129	TRUE	0.190149	TRUE	3	13	Amp		0.977424	N	83.1246	N
55	E7	FALSE	E3	IL-6	UNKNOWN	SYBR	None				3392.35	2447.06	4702.81	21.4751	21.4645	0.01486		5.46166	0.154888	0.109523	-11.7281	TRUE	0.227195	TRUE	3	16	Amp		0.980488	N	79.8439	N
56	E8	FALSE	E3	IL-6	UNKNOWN	SYBR	None				3392.35	2447.06	4702.81	21.454	21.4645	0.01486		5.46166	0.154888	0.109523	-11.7281	TRUE	0.227195	TRUE	3	16	Amp		0.98543	N	79.8439	N
57	E9	FALSE	E3	TNF-a	UNKNOWN	SYBR	None				31.8673	23.0217	44.1116	18.889	18.89	0.00133386		2.88708	0.15418	0.109021	-4.994	TRUE	0.142804	TRUE	3	14	Amp		0.989302	Y	84.288	N	87.2419
58	E10	FALSE	E3	TNF-a	UNKNOWN	SYBR	None				31.8673	23.0217	44.1116	18.8909	18.89	0.00133386		2.88708	0.15418	0.109021	-4.994	TRUE	0.142804	TRUE	3	14	Amp		0.985164	Y	87.8983	N	84.1239
61	F1	FALSE	G1	Actin	UNKNOWN	SYBR	None							13.552	13.2128	0.479746						TRUE	0.180002	TRUE	3	9	Amp		0.976004	N	87.0425	N
62	F2	FALSE	G1	Actin	UNKNOWN	SYBR	None							12.8735	13.2128	0.479746						TRUE	0.180002	TRUE	3	7	Amp		0.986756	N	86.8786	N
63	F3	FALSE	G1	Inos	UNKNOWN	SYBR	None				63.9765	23.1067	177.134	20.7734	20.8124	0.055205		7.59962	0.482912	0.341471	-5.99947	TRUE	0.188429	TRUE	3	15	Amp		0.978053	N	86.0877	N
64	F4	FALSE	G1	Inos	UNKNOWN	SYBR	None				63.9765	23.1067	177.134	20.8514	20.8124	0.055205		7.59962	0.482912	0.341471	-5.99947	TRUE	0.188429	TRUE	3	16	Amp		0.9595	N	86.0877	N
65	F5	FALSE	G1	COX-2	UNKNOWN	SYBR	None				182.948	65.1982	513.357	16.3574	16.4253	0.0959923		3.2125	0.489256	0.345956	-7.51529	TRUE	0.190149	TRUE	3	11	Amp		0.978707	N	83.1246	N
66	F6	FALSE	G1	COX-2	UNKNOWN	SYBR	None				182.948	65.1982	513.357	16.4931	16.4253	0.0959923		3.2125	0.489256	0.345956	-7.51529	TRUE	0.190149	TRUE	3	11	Amp		0.982801	N	83.1246	N
67	F7	FALSE	G1	IL-6	UNKNOWN	SYBR	None				515.553	182.764	1454.31	21.3161	21.3925	0.108023		8.17975	0.491758	0.347725	-9.00998	TRUE	0.227195	TRUE	3	16	Amp		0.970383	N	79.6799	N
68	F8	FALSE	G1	IL-6	UNKNOWN	SYBR	None				515.553	182.764	1454.31	21.4689	21.3925	0.108023		8.17975	0.491758	0.347725	-9.00998	TRUE	0.227195	TRUE	3	15	Amp		0.985223	N	79.6799	N
69	F9	FALSE	G1	TNF-a	UNKNOWN	SYBR	None				5.29063	1.91383	14.6255	18.6563	18.6904	0.0483064		5.47765	0.482172	0.340947	-2.40344	TRUE	0.142804	TRUE	3	14	Amp		0.978934	N	84.4521	N
70	F10	FALSE	G1	TNF-a	UNKNOWN	SYBR	None				5.29063	1.91383	14.6255	18.7246	18.6904	0.0483064		5.47765	0.482172	0.340947	-2.40344	TRUE	0.142804	TRUE	3	14	Amp		0.963351	N	84.288	N
73	G1	FALSE	G2	Actin	UNKNOWN	SYBR	None							12.6913	12.7476	0.0796211						TRUE	0.180002	TRUE	3	7	Amp		0.981114	N	87.0425	N
74	G2	FALSE	G2	Actin	UNKNOWN	SYBR	None							12.8039	12.7476	0.0796211						TRUE	0.180002	TRUE	3	8	Amp		0.981456	N	87.0425	N
75	G3	FALSE	G2	Inos	UNKNOWN	SYBR	None				51.6309	41.3104	64.5298	20.7058	20.6565	0.0695915		7.90893	0.105747	0.0747747	-5.69016	TRUE	0.188429	TRUE	3	16	Amp		0.975067	N	86.0877	N
76	G4	FALSE	G2	Inos	UNKNOWN	SYBR	None				51.6309	41.3104	64.5298	20.6073	20.6565	0.0695915		7.90893	0.105747	0.0747747	-5.69016	TRUE	0.188429	TRUE	3	15	Amp		0.951991	N	86.0877	N
77	G5	FALSE	G2	COX-2	UNKNOWN	SYBR	None				175.413	94.5134	325.558	16.2204	16.0208	0.282223		3.27318	0.29324	0.207352	-7.45461	TRUE	0.190149	TRUE	3	11	Amp		0.975309	N	83.1246	N
78	G6	FALSE	G2	COX-2	UNKNOWN	SYBR	None				175.413	94.5134	325.558	15.8212	16.0208	0.282223		3.27318	0.29324	0.207352	-7.45461	TRUE	0.190149	TRUE	3	10	Amp		0.978503	N	83.1246	N
79	G7	FALSE	G2	IL-6	UNKNOWN	SYBR	None				472.231	374.892	594.844	21.0009	21.054	0.0751104		8.30638	0.109458	0.0773986	-8.88335	TRUE	0.227195	TRUE	3	16	Amp		0.966323	N	79.6799	N
80	G8	FALSE	G2	IL-6	UNKNOWN	SYBR	None				472.231	374.892	594.844	21.1071	21.054	0.0751104		8.30638	0.109458	0.0773986	-8.88335	TRUE	0.227195	TRUE	3	16	Amp		0.972038	N	79.6799	N
81	G9	FALSE	G2	TNF-a	UNKNOWN	SYBR	None				3.18408	2.53776	3.995	18.9067	18.9578	0.0723537		6.21021	0.107585	0.0760742	-1.67088	TRUE	0.142804	TRUE	3	14	Amp		0.978867	N	84.4521	N
82	G10	FALSE	G2	TNF-a	UNKNOWN	SYBR	None				3.18408	2.53776	3.995	19.009	18.9578	0.0723537		6.21021	0.107585	0.0760742	-1.67088	TRUE	0.142804	TRUE	3	14	Amp		0.956956	N	84.288	N
85	H1	FALSE	G3	Actin	UNKNOWN	SYBR	None							15.2006	15.2196	0.026943						TRUE	0.180002	TRUE	3	10	Amp		0.97964	N	87.0425	N
86	H2	FALSE	G3	Actin	UNKNOWN	SYBR	None							15.2387	15.2196	0.026943						TRUE	0.180002	TRUE	3	11	Amp		0.971072	N	87.0425	N
87	H3	FALSE	G3	Inos	UNKNOWN	SYBR	None				52.1108	32.9623	82.3829	22.9628	23.1152	0.215505		7.89558	0.217182	0.153571	-5.70351	TRUE	0.188429	TRUE	3	17	Amp		0.98644	N	86.0877	N
88	H4	FALSE	G3	Inos	UNKNOWN	SYBR	None				52.1108	32.9623	82.3829	23.2676	23.1152	0.215505		7.89558	0.217182	0.153571	-5.70351	TRUE	0.188429	TRUE	3	18	Amp		0.957015	N	86.0877	N
89	H5	FALSE	G3	COX-2	UNKNOWN	SYBR	None				151.141	132.802	172.014	18.6687	18.7077	0.0551065		3.48803	0.0613404	0.0433742	-7.23976	TRUE	0.190149	TRUE	3	13	Amp		0.992448	N	83.1246	N
90	H6	FALSE	G3	COX-2	UNKNOWN	SYBR	None				151.141	132.802	172.014	18.7466	18.7077	0.0551065		3.48803	0.0613404	0.0433742	-7.23976	TRUE	0.190149	TRUE	3	13	Amp		0.990255	N	82.9606	N
91	H7	FALSE	G3	IL-6	UNKNOWN	SYBR	None				402.308	287.72	562.532	23.6464	23.7572	0.156664		8.53757	0.158963	0.112404	-8.65216	TRUE	0.227195	TRUE	3	18	Amp		0.985366	N	79.6799	N
92	H8	FALSE	G3	IL-6	UNKNOWN	SYBR	None				402.308	287.72	562.532	23.868	23.7572	0.156664		8.53757	0.158963	0.112404	-8.65216	TRUE	0.227195	TRUE	3	18	Amp		0.98932	N	79.6799	N
93	H9	FALSE	G3	TNF-a	UNKNOWN	SYBR	None				4.05869	2.63605	6.24912	20.9363	21.0797	0.20287		5.86007	0.204651	0.14471	-2.02101	TRUE	0.142804	TRUE	3	15	Amp		0.988585	N	84.1239	N
94	H10	FALSE	G3	TNF-a	UNKNOWN	SYBR	None				4.05869	2.63605	6.24912	21.2232	21.0797	0.20287		5.86007	0.204651	0.14471	-2.02101	TRUE	0.142804	TRUE	3	16	Amp		0.972241	N	84.1239	N
Analysis Type	Singleplex
Endogenous Control	Actin
RQ Min/Max Confidence Level	95.0
Reference Sample	Con
		β-actin	Con	11.8242	11.941	11.8826
			LPS	13.8798	13.9884	13.9341
			E1	13.402	13.48	13.441
			E2	13.3114	13.0676	13.1895
			E3	16.1119	15.8939	16.0029
			G1	13.552	12.8735	13.2128
			G2	12.6913	12.8039	12.7476
			G3	15.2006	15.2387	15.2196
		INOS	Con	25.5056	25.4579	13.623	13.5752	13.5991	0.0238714	-0.0238714	0.98359	1.01668					HXRA			Hxrarg
			LPS	19.6759	19.6713	5.74183	5.73724		-7.85727	-7.86185	231.885	232.623			Con	LPS	8	6	4	80	60	40
			E1	20.0378	20.0543	6.59678	6.61331		-7.00232	-6.98578	128.206	126.745			0.98359	231.885	128.206	114.466	61.8379	65.7312	49.8995	57.9162
			E2	19.9498	19.918	6.76032	6.72845		-6.83878	-6.87064	114.466	117.022			1.01668	232.623	126.745	117.022	63.1569	62.2687	53.4224	46.8873
			E3	23.6516	23.6211	7.64867	7.61822		-5.95042	-5.98087	61.8379	63.1569
			G1	20.7734	20.8514	7.56059	7.63866		-6.03851	-5.96043	65.7312	62.2687
			G2	20.7058	20.6073	7.95814	7.85972		-5.64095	-5.73937	49.8995	53.4224
			G3	22.9628	23.2676	7.7432	8.04797		-5.85589	-5.55112	57.9162	46.8873
		COX-2	Con	22.7172	22.5037	10.8345	10.6211	10.7278	0.10673	-0.10673	0.928691	1.07678
			LPS	14.9418	15.0134	1.0077	1.07933		-9.72009	-9.64846	843.409	802.555					HXRA			Hxrarg
			E1	15.612	15.5967	2.17098	2.1557		-8.55681	-8.57209	376.579	380.589			Con	LPS	8	6	4	80	60	40
			E2	15.9617	15.9872	2.77221	2.79769		-7.95557	-7.9301	248.237	243.893			0.928691	843.409	376.579	248.237	272.822	191.761	152.752	155.279
			E3	18.6389	18.4199	2.63597	2.41702		-8.09182	-8.31077	272.822	317.535			1.07678	802.555	380.589	243.893	317.535	174.54	201.435	147.114
			G1	16.3574	16.4931	3.14462	3.28038		-7.58317	-7.44741	191.761	174.54
			G2	16.2204	15.8212	3.47274	3.07362		-7.25505	-7.65417	152.752	201.435
			G3	18.6687	18.7466	3.44907	3.527		-7.27872	-7.20079	155.279	147.114

## Sheet: Melt Curve Raw Data
Block Type	96-Well 0.2-mL Block
Calibration Background is expired	No
Calibration Background performed on	07-22-2020
Calibration Pure Dye ABY is expired	No
Calibration Pure Dye ABY performed on	07-22-2020
Calibration Pure Dye FAM is expired	No
Calibration Pure Dye FAM performed on	07-22-2020
Calibration Pure Dye JUN is expired	No
Calibration Pure Dye JUN performed on	07-22-2020
Calibration Pure Dye NED is expired	No
Calibration Pure Dye NED performed on	07-22-2020
Calibration Pure Dye ROX is expired	No
Calibration Pure Dye ROX performed on	07-22-2020
Calibration Pure Dye SYBR is expired	No
Calibration Pure Dye SYBR performed on	07-22-2020
Calibration Pure Dye TAMRA is expired	No
Calibration Pure Dye TAMRA performed on	07-22-2020
Calibration Pure Dye VIC is expired	No
Calibration Pure Dye VIC performed on	07-22-2020
Calibration ROI is expired	No
Calibration ROI performed on	07-22-2020
Calibration Uniformity is expired	No
Calibration Uniformity performed on	07-22-2020
Chemistry	SYBR_GREEN
Date Created	2022-01-07 20:25:40 PM CST
Experiment Barcode
Experiment Comment
Experiment File Name	D:\WBG\2022-01-07_G1-E1.eds
Experiment Name	2022-01-07_184711
Experiment Run End Time	2022-01-07 20:07:43 PM CST
Experiment Type	Comparative Cт (ΔΔCт)
Instrument Name	272324596
Instrument Serial Number	272324596
Instrument Type	QuantStudio™ 3 System
Passive Reference	ROX
Post-read Stage/Step
Pre-read Stage/Step
Quantification Cycle Method	Ct
Signal Smoothing On	true
Stage where Melt Analysis is performed	Stage3
Stage/ Cycle where Ct Analysis is performed	Stage2, Step2
User Name
Well	Well Position	Reading	Temperature	Fluorescence	Derivative	Target Name
1	A1	1	60.0008	348565	8020.34	Actin
1	A1	2	60.3286	346028	8053.36	Actin
1	A1	3	60.6564	344362	8093.47	Actin
1	A1	4	60.9841	341498	8134.74	Actin
1	A1	5	61.3119	338342	8173.68	Actin
1	A1	6	61.6397	335494	8209.11	Actin
1	A1	7	61.9675	333115	8240.22	Actin
1	A1	8	62.2952	330190	8264.33	Actin
1	A1	9	62.623	326627	8276.38	Actin
1	A1	10	62.9508	323801	8270.85	Actin
1	A1	11	63.2786	321189	8245.26	Actin
1	A1	12	63.6064	318188	8203.35	Actin
1	A1	13	63.9341	314109	8156.16	Actin
1	A1	14	64.2619	312125	8118.5	Actin
1	A1	15	64.5897	309611	8102.7	Actin
1	A1	16	64.9175	307152	8112.06	Actin
1	A1	17	65.2453	304191	8138.68	Actin
1	A1	18	65.573	300349	8166.74	Actin
1	A1	19	65.9008	298072	8179.57	Actin
1	A1	20	66.2286	295087	8166.52	Actin
1	A1	21	66.5564	291527	8127.16	Actin
1	A1	22	66.8841	288067	8071.69	Actin
1	A1	23	67.2119	286331	8017.3	Actin
1	A1	24	67.5397	283313	7981.46	Actin
1	A1	25	67.8675	280483	7974.62	Actin
1	A1	26	68.1953	278383	7995.15	Actin
1	A1	27	68.523	275591	8029.51	Actin
1	A1	28	68.8508	272015	8057.43	Actin
1	A1	29	69.1786	269663	8060.59	Actin
1	A1	30	69.5064	266228	8030.4	Actin
1	A1	31	69.8342	263212	7971.43	Actin
1	A1	32	70.1619	260312	7898.5	Actin
1	A1	33	70.4897	258988	7828.91	Actin
1	A1	34	70.8175	255912	7774.83	Actin
1	A1	35	71.1453	253077	7740.15	Actin
1	A1	36	71.473	250301	7722.44	Actin
1	A1	37	71.8008	247607	7717.03	Actin
1	A1	38	72.1286	245742	7718.85	Actin
1	A1	39	72.4564	243011	7721.3	Actin
1	A1	40	72.7842	240275	7715.37	Actin
1	A1	41	73.1119	237111	7691.78	Actin
1	A1	42	73.4397	235073	7626.38	Actin
1	A1	43	73.7675	231420	7534.96	Actin
1	A1	44	74.0953	229401	7438.42	Actin
1	A1	45	74.423	227444	7358.77	Actin
1	A1	46	74.7508	225542	7308.34	Actin
1	A1	47	75.0786	222326	7284.06	Actin
1	A1	48	75.4064	219572	7270.87	Actin
1	A1	49	75.7342	217413	7251.72	Actin
1	A1	50	76.0619	215138	7215.93	Actin
1	A1	51	76.3897	212370	7161.85	Actin
1	A1	52	76.7175	210225	7094.04	Actin
1	A1	53	77.0453	207916	7019.38	Actin
1	A1	54	77.3731	204880	6944.34	Actin
1	A1	55	77.7008	203072	6873.88	Actin
1	A1	56	78.0286	200831	6810.75	Actin
1	A1	57	78.3564	199048	6755.54	Actin
1	A1	58	78.6842	195203	6707.4	Actin
1	A1	59	79.0119	193651	6665.29	Actin
1	A1	60	79.3397	192300	6628.4	Actin
1	A1	61	79.6675	189130	6594.99	Actin
1	A1	62	79.9953	186938	6562.34	Actin
1	A1	63	80.3231	184617	6528.19	Actin
1	A1	64	80.6508	183096	6493.75	Actin
1	A1	65	80.9786	179578	6464.91	Actin
1	A1	66	81.3064	178700	6450.49	Actin
1	A1	67	81.6342	176117	6458.06	Actin
1	A1	68	81.962	174241	6491.95	Actin
1	A1	69	82.2897	171334	6555.79	Actin
1	A1	70	82.6175	169348	6660.67	Actin
1	A1	71	82.9453	167947	6836.39	Actin
1	A1	72	83.2731	164782	7142.22	Actin
1	A1	73	83.6008	162954	7671.69	Actin
1	A1	74	83.9286	160461	8272.98	Actin
1	A1	75	84.2564	158398	9194.19	Actin
1	A1	76	84.5842	156015	10522.3	Actin
1	A1	77	84.912	150188	12321	Actin
1	A1	78	85.2397	141571	14635.6	Actin
1	A1	79	85.5675	132062	17487.7	Actin
1	A1	80	85.8953	125397	20833.3	Actin
1	A1	81	86.2231	117540	24476.2	Actin
1	A1	82	86.5509	106464	27980.7	Actin
1	A1	83	86.8786	81658.6	30678.4	Actin
1	A1	84	87.2064	45984	31837.8	Actin
1	A1	85	87.5342	23693.9	30958.2	Actin
1	A1	86	87.862	18449.1	28030.9	Actin
1	A1	87	88.1897	17961.8	23595.9	Actin
1	A1	88	88.5175	17256.4	18544	Actin
1	A1	89	88.8453	16828	13775.9	Actin
1	A1	90	89.1731	15865.7	9911.93	Actin
1	A1	91	89.5009	15567.9	6940.66	Actin
1	A1	92	89.8286	14596.5	4447.01	Actin
1	A1	93	90.1564	14676.5	3084.73	Actin
1	A1	94	90.4842	13437.4	2432.43	Actin
1	A1	95	90.812	11910.4	2156.83	Actin
1	A1	96	91.1398	12103.4	2043.53	Actin
1	A1	97	91.4675	11336.4	1974.99	Actin
1	A1	98	91.7953	11335.3	1893.39	Actin
1	A1	99	92.1231	8862.2	1771.23	Actin
1	A1	100	92.4509	9020.39	1596.88	Actin
1	A1	101	92.7786	9123.77	1371.41	Actin
1	A1	102	93.1064	8399.11	1108.72	Actin
1	A1	103	93.4342	7857.04	833.348	Actin
1	A1	104	93.762	7943.48	574.287	Actin
1	A1	105	94.0898	9027.38	356.428	Actin
1	A1	106	94.4175	8652.3	192.078	Actin
1	A1	107	94.7453	8332.79	76.2876	Actin
2	A2	1	60.0008	374617	6312.79	Actin
2	A2	2	60.3286	372153	6483.3	Actin
2	A2	3	60.6564	371785	6677.55	Actin
2	A2	4	60.9841	368650	6897.88	Actin
2	A2	5	61.3119	366725	7139.21	Actin
2	A2	6	61.6397	364863	7388.47	Actin
2	A2	7	61.9675	361716	7629.09	Actin
2	A2	8	62.2952	358894	7809.73	Actin
2	A2	9	62.623	355945	7933.34	Actin
2	A2	10	62.9508	353127	8040.34	Actin
2	A2	11	63.2786	350768	8131.51	Actin
2	A2	12	63.6064	348202	8205.25	Actin
2	A2	13	63.9341	344478	8258.92	Actin
2	A2	14	64.2619	341249	8292.6	Actin
2	A2	15	64.5897	338068	8310.97	Actin
2	A2	16	64.9175	336528	8320.59	Actin
2	A2	17	65.2453	332532	8325.08	Actin
2	A2	18	65.573	330517	8322.2	Actin
2	A2	19	65.9008	326139	8305.66	Actin
2	A2	20	66.2286	323677	8269.85	Actin
2	A2	21	66.5564	320448	8213.98	Actin
2	A2	22	66.8841	317829	8143.67	Actin
2	A2	23	67.2119	314536	8070.07	Actin
2	A2	24	67.5397	311949	8007.64	Actin
2	A2	25	67.8675	308827	7969.9	Actin
2	A2	26	68.1953	307148	7964.27	Actin
2	A2	27	68.523	305091	7987.86	Actin
2	A2	28	68.8508	301055	8027.74	Actin
2	A2	29	69.1786	298181	8066.56	Actin
2	A2	30	69.5064	295805	8091.24	Actin
2	A2	31	69.8342	292739	8098.71	Actin
2	A2	32	70.1619	288722	8095.05	Actin
2	A2	33	70.4897	287455	8088.26	Actin
2	A2	34	70.8175	285356	8080	Actin
2	A2	35	71.1453	281581	8063	Actin
2	A2	36	71.473	278278	8026.54	Actin
2	A2	37	71.8008	275511	7966.79	Actin
2	A2	38	72.1286	272943	7893.25	Actin
2	A2	39	72.4564	270431	7825.25	Actin
2	A2	40	72.7842	268729	7780.49	Actin
2	A2	41	73.1119	266142	7763.47	Actin
2	A2	42	73.4397	263090	7762.66	Actin
2	A2	43	73.7675	260416	7758.74	Actin
2	A2	44	74.0953	256862	7735.91	Actin
2	A2	45	74.423	254358	7676.05	Actin
2	A2	46	74.7508	252371	7608.18	Actin
2	A2	47	75.0786	250591	7554.94	Actin
2	A2	48	75.4064	247838	7526.72	Actin
2	A2	49	75.7342	244812	7516.66	Actin
2	A2	50	76.0619	242016	7508.04	Actin
2	A2	51	76.3897	240147	7486.19	Actin
2	A2	52	76.7175	236595	7445.55	Actin
2	A2	53	77.0453	235426	7388.4	Actin
2	A2	54	77.3731	232427	7319.55	Actin
2	A2	55	77.7008	228794	7242.73	Actin
2	A2	56	78.0286	228061	7160.62	Actin
2	A2	57	78.3564	224546	7077	Actin
2	A2	58	78.6842	222575	6998.29	Actin
2	A2	59	79.0119	219898	6933.11	Actin
2	A2	60	79.3397	218110	6889.9	Actin
2	A2	61	79.6675	215356	6873.5	Actin
2	A2	62	79.9953	213250	6880.75	Actin
2	A2	63	80.3231	210966	6897.97	Actin
2	A2	64	80.6508	209237	6903.2	Actin
2	A2	65	80.9786	205439	6874.42	Actin
2	A2	66	81.3064	202865	6801.52	Actin
2	A2	67	81.6342	201462	6695.41	Actin
2	A2	68	81.962	198834	6589.17	Actin
2	A2	69	82.2897	197447	6530.73	Actin
2	A2	70	82.6175	194414	6572.83	Actin
2	A2	71	82.9453	193902	6767.12	Actin
2	A2	72	83.2731	191084	7167.14	Actin
2	A2	73	83.6008	188898	7802.69	Actin
2	A2	74	83.9286	185267	8460.49	Actin
2	A2	75	84.2564	184432	9407.72	Actin
2	A2	76	84.5842	180443	10711.7	Actin
2	A2	77	84.912	174404	12438.4	Actin
2	A2	78	85.2397	167103	14650	Actin
2	A2	79	85.5675	157255	17390.1	Actin
2	A2	80	85.8953	149977	20635.4	Actin
2	A2	81	86.2231	143131	24204.1	Actin
2	A2	82	86.5509	131691	27668.9	Actin
2	A2	83	86.8786	106719	30365.2	Actin
2	A2	84	87.2064	72476.6	31560.6	Actin
2	A2	85	87.5342	47265.2	30748.4	Actin
2	A2	86	87.862	43489.2	27908.6	Actin
2	A2	87	88.1897	42953.9	23567.4	Actin
2	A2	88	88.5175	41864.6	18600.7	Actin
2	A2	89	88.8453	41717	13895.7	Actin
2	A2	90	89.1731	40151.2	10060.7	Actin
2	A2	91	89.5009	39412.9	7079.56	Actin
2	A2	92	89.8286	39579.7	4354.61	Actin
2	A2	93	90.1564	38391.9	2771.6	Actin
2	A2	94	90.4842	37643.3	1912.6	Actin
2	A2	95	90.812	37747.3	1462.04	Actin
2	A2	96	91.1398	36902.1	1230.31	Actin
2	A2	97	91.4675	37389.8	1121.67	Actin
2	A2	98	91.7953	36290.5	1088.48	Actin
2	A2	99	92.1231	36081.7	1096.89	Actin
2	A2	100	92.4509	35505	1112.24	Actin
2	A2	101	92.7786	34696.4	1101.81	Actin
2	A2	102	93.1064	33315.1	1045.68	Actin
2	A2	103	93.4342	33963.6	944.648	Actin
2	A2	104	93.762	34051.5	818.07	Actin
2	A2	105	94.0898	32820.2	692.141	Actin
2	A2	106	94.4175	33185.2	586.364	Actin
2	A2	107	94.7453	33026.1	506.479	Actin
3	A3	1	60.001	322667	6952.1	Inos
3	A3	2	60.3291	320670	7041.19	Inos
3	A3	3	60.6573	318062	7138.06	Inos
3	A3	4	60.9854	315977	7241.29	Inos
3	A3	5	61.3135	314310	7350.31	Inos
3	A3	6	61.6417	311738	7465.92	Inos
3	A3	7	61.9698	308258	7582.78	Inos
3	A3	8	62.2979	306193	7695.71	Inos
3	A3	9	62.6261	302815	7801.45	Inos
3	A3	10	62.9542	300674	7897.55	Inos
3	A3	11	63.2823	298051	7979.49	Inos
3	A3	12	63.6105	294609	8039.36	Inos
3	A3	13	63.9386	291555	8068.37	Inos
3	A3	14	64.2667	289379	8062.19	Inos
3	A3	15	64.5949	286116	8026.68	Inos
3	A3	16	64.923	282682	7979.62	Inos
3	A3	17	65.2512	279917	7945.91	Inos
3	A3	18	65.5793	278368	7946.9	Inos
3	A3	19	65.9074	275450	7988.77	Inos
3	A3	20	66.2355	271905	8056.47	Inos
3	A3	21	66.5637	269325	8118.29	Inos
3	A3	22	66.8918	266470	8139.73	Inos
3	A3	23	67.22	262205	8100.69	Inos
3	A3	24	67.5481	259918	8006.99	Inos
3	A3	25	67.8762	256211	7888.74	Inos
3	A3	26	68.2044	255180	7785.94	Inos
3	A3	27	68.5325	253153	7729.4	Inos
3	A3	28	68.8606	250041	7728.5	Inos
3	A3	29	69.1888	246294	7772.69	Inos
3	A3	30	69.5169	243950	7842.64	Inos
3	A3	31	69.845	241857	7919.75	Inos
3	A3	32	70.1732	237919	7987.33	Inos
3	A3	33	70.5013	236717	8026.06	Inos
3	A3	34	70.8294	232919	8012.54	Inos
3	A3	35	71.1576	229495	7927.24	Inos
3	A3	36	71.4857	226532	7768.28	Inos
3	A3	37	71.8138	223796	7560.34	Inos
3	A3	38	72.142	222423	7349.83	Inos
3	A3	39	72.4701	219954	7186.69	Inos
3	A3	40	72.7982	217793	7099.78	Inos
3	A3	41	73.1264	215788	7101.89	Inos
3	A3	42	73.4545	213053	7166.58	Inos
3	A3	43	73.7826	209972	7249.59	Inos
3	A3	44	74.1108	207101	7316.18	Inos
3	A3	45	74.4389	204931	7346.61	Inos
3	A3	46	74.767	202547	7334.15	Inos
3	A3	47	75.0952	199859	7281.55	Inos
3	A3	48	75.4233	197402	7196.03	Inos
3	A3	49	75.7514	194183	7081.21	Inos
3	A3	50	76.0796	192748	6957.32	Inos
3	A3	51	76.4077	190390	6842.89	Inos
3	A3	52	76.7359	187796	6755.38	Inos
3	A3	53	77.064	186076	6704.85	Inos
3	A3	54	77.3921	183190	6689.35	Inos
3	A3	55	77.7203	181750	6694.67	Inos
3	A3	56	78.0484	178490	6698.95	Inos
3	A3	57	78.3765	176593	6681.18	Inos
3	A3	58	78.7047	173140	6630.08	Inos
3	A3	59	79.0328	171692	6549.27	Inos
3	A3	60	79.3609	169815	6455.29	Inos
3	A3	61	79.6891	166794	6369.85	Inos
3	A3	62	80.0172	165523	6309.48	Inos
3	A3	63	80.3453	163469	6278.99	Inos
3	A3	64	80.6735	160925	6272.25	Inos
3	A3	65	81.0016	158416	6278.98	Inos
3	A3	66	81.3297	155869	6292.9	Inos
3	A3	67	81.6579	154970	6315.1	Inos
3	A3	68	81.986	152048	6351.54	Inos
3	A3	69	82.3141	150332	6408.98	Inos
3	A3	70	82.6423	147671	6496.94	Inos
3	A3	71	82.9704	145282	6641.85	Inos
3	A3	72	83.2985	143468	6913.34	Inos
3	A3	73	83.6267	141160	7440.81	Inos
3	A3	74	83.9548	138376	8436	Inos
3	A3	75	84.2829	137370	10229.2	Inos
3	A3	76	84.6111	134426	13154	Inos
3	A3	77	84.9392	128950	17425.5	Inos
3	A3	78	85.2673	122492	22948.7	Inos
3	A3	79	85.5955	107811	29156.2	Inos
3	A3	80	85.9236	84213.3	34997.6	Inos
3	A3	81	86.2517	50802.2	39167.3	Inos
3	A3	82	86.5799	24346.2	40538.8	Inos
3	A3	83	86.908	15673.6	38618.7	Inos
3	A3	84	87.2361	13721.8	33776.8	Inos
3	A3	85	87.5643	13519.2	27109.5	Inos
3	A3	86	87.8924	14250.7	20007.1	Inos
3	A3	87	88.2206	12980.8	13659.5	Inos
3	A3	88	88.5487	12138.3	8742.05	Inos
3	A3	89	88.8768	12290.2	5265.72	Inos
3	A3	90	89.205	11421.5	3074.02	Inos
3	A3	91	89.5331	11607.8	1839.45	Inos
3	A3	92	89.8612	11039.3	1171.17	Inos
3	A3	93	90.1894	10976.8	795.312	Inos
3	A3	94	90.5175	10257.7	558.639	Inos
3	A3	95	90.8456	10908	394.666	Inos
3	A3	96	91.1738	11623.1	283.523	Inos
3	A3	97	91.5019	10609.3	220.263	Inos
3	A3	98	91.83	10426	196.849	Inos
3	A3	99	92.1582	10533.1	198.166	Inos
3	A3	100	92.4863	10400.6	207.775	Inos
3	A3	101	92.8144	9851.52	215.565	Inos
3	A3	102	93.1426	10637.4	220.322	Inos
3	A3	103	93.4707	10034.1	225.7	Inos
3	A3	104	93.7988	9852.61	233.705	Inos
3	A3	105	94.127	9759.26	241.226	Inos
3	A3	106	94.4551	9088.51	241.903	Inos
3	A3	107	94.7832	9814.82	230.977	Inos
4	A4	1	60.001	341218	7764.1	Inos
4	A4	2	60.3291	339336	7860.63	Inos
4	A4	3	60.6573	336912	7992.17	Inos
4	A4	4	60.9854	335591	8145.99	Inos
4	A4	5	61.3135	332017	8301.46	Inos
4	A4	6	61.6417	329409	8447.08	Inos
4	A4	7	61.9698	326321	8564.85	Inos
4	A4	8	62.2979	322478	8645.74	Inos
4	A4	9	62.6261	320049	8692.28	Inos
4	A4	10	62.9542	317023	8715.61	Inos
4	A4	11	63.2823	313941	8729.55	Inos
4	A4	12	63.6105	310309	8745.34	Inos
4	A4	13	63.9386	307719	8768.14	Inos
4	A4	14	64.2667	305396	8797.48	Inos
4	A4	15	64.5949	301578	8831.23	Inos
4	A4	16	64.923	297912	8869.99	Inos
4	A4	17	65.2512	295273	8917.63	Inos
4	A4	18	65.5793	292342	8975.94	Inos
4	A4	19	65.9074	289442	9036.67	Inos
4	A4	20	66.2355	286264	9079.04	Inos
4	A4	21	66.5637	281992	9077.43	Inos
4	A4	22	66.8918	278556	9017.04	Inos
4	A4	23	67.22	275358	8907.3	Inos
4	A4	24	67.5481	271631	8782	Inos
4	A4	25	67.8762	269706	8684.04	Inos
4	A4	26	68.2044	267781	8642.72	Inos
4	A4	27	68.5325	265019	8658.25	Inos
4	A4	28	68.8606	260962	8703.37	Inos
4	A4	29	69.1888	256830	8740.69	Inos
4	A4	30	69.5169	255047	8742.78	Inos
4	A4	31	69.845	251398	8702.98	Inos
4	A4	32	70.1732	248389	8632.11	Inos
4	A4	33	70.5013	245950	8547.7	Inos
4	A4	34	70.8294	242598	8464.08	Inos
4	A4	35	71.1576	239977	8388.98	Inos
4	A4	36	71.4857	237202	8325.12	Inos
4	A4	37	71.8138	234152	8273.23	Inos
4	A4	38	72.142	231294	8233.33	Inos
4	A4	39	72.4701	229517	8203.82	Inos
4	A4	40	72.7982	225951	8180.67	Inos
4	A4	41	73.1264	222420	8157.93	Inos
4	A4	42	73.4545	221065	8130.24	Inos
4	A4	43	73.7826	217449	8095.57	Inos
4	A4	44	74.1108	214434	8053.71	Inos
4	A4	45	74.4389	211830	8014.02	Inos
4	A4	46	74.767	209697	7985.83	Inos
4	A4	47	75.0952	206595	7972.4	Inos
4	A4	48	75.4233	204039	7967.27	Inos
4	A4	49	75.7514	201729	7954.25	Inos
4	A4	50	76.0796	198258	7913.74	Inos
4	A4	51	76.4077	195185	7832.69	Inos
4	A4	52	76.7359	192989	7712.74	Inos
4	A4	53	77.064	190596	7571.21	Inos
4	A4	54	77.3921	187339	7433.87	Inos
4	A4	55	77.7203	186269	7323.33	Inos
4	A4	56	78.0484	182969	7249.74	Inos
4	A4	57	78.3765	181133	7209.01	Inos
4	A4	58	78.7047	177373	7188.94	Inos
4	A4	59	79.0328	175719	7178.23	Inos
4	A4	60	79.3609	172844	7171.66	Inos
4	A4	61	79.6891	170733	7168.19	Inos
4	A4	62	80.0172	169138	7164.5	Inos
4	A4	63	80.3453	164994	7151	Inos
4	A4	64	80.6735	163231	7114.64	Inos
4	A4	65	81.0016	160550	7047.17	Inos
4	A4	66	81.3297	157973	6952.58	Inos
4	A4	67	81.6579	156100	6848.56	Inos
4	A4	68	81.986	153490	6762.12	Inos
4	A4	69	82.3141	152098	6723.76	Inos
4	A4	70	82.6423	148788	6766.7	Inos
4	A4	71	82.9704	148082	6936.71	Inos
4	A4	72	83.2985	144582	7314.65	Inos
4	A4	73	83.6267	142569	8048.58	Inos
4	A4	74	83.9548	140469	9260.51	Inos
4	A4	75	84.2829	137647	11319.5	Inos
4	A4	76	84.6111	134191	14559	Inos
4	A4	77	84.9392	129234	19187.8	Inos
4	A4	78	85.2673	120930	25089.7	Inos
4	A4	79	85.5955	105181	31653.3	Inos
4	A4	80	85.9236	78144.4	37765.3	Inos
4	A4	81	86.2517	42383.4	42060.1	Inos
4	A4	82	86.5799	15472.8	43377.8	Inos
4	A4	83	86.908	5847.94	41231.8	Inos
4	A4	84	87.2361	3769.25	36031.2	Inos
4	A4	85	87.5643	2907.69	28925.8	Inos
4	A4	86	87.8924	2165.46	21357.9	Inos
4	A4	87	88.2206	2182.43	14563.8	Inos
4	A4	88	88.5487	1813.72	9261.75	Inos
4	A4	89	88.8768	2835.76	5356.09	Inos
4	A4	90	89.205	1762.41	2898.72	Inos
4	A4	91	89.5331	1241.24	1569.74	Inos
4	A4	92	89.8612	1780.98	933.062	Inos
4	A4	93	90.1894	485.426	656.121	Inos
4	A4	94	90.5175	1151.13	528.938	Inos
4	A4	95	90.8456	330.845	442.525	Inos
4	A4	96	91.1738	-361.308	355.877	Inos
4	A4	97	91.5019	1235.65	265.816	Inos
4	A4	98	91.83	286.634	183.742	Inos
4	A4	99	92.1582	274.271	120.22	Inos
4	A4	100	92.4863	59.1382	78.1709	Inos
4	A4	101	92.8144	65.4068	53.7451	Inos
4	A4	102	93.1426	-172.375	40.8379	Inos
4	A4	103	93.4707	626.713	34.04	Inos
4	A4	104	93.7988	-313.973	28.0464	Inos
4	A4	105	94.127	-769.333	16.0962	Inos
4	A4	106	94.4551	-193.937	-8.98779	Inos
4	A4	107	94.7832	-372.04	-51.0361	Inos
5	A5	1	60.0012	370270	8109.53	COX-2
5	A5	2	60.3292	368033	8264.83	COX-2
5	A5	3	60.6572	365864	8438.5	COX-2
5	A5	4	60.9852	363544	8602.83	COX-2
5	A5	5	61.3132	360771	8728.5	COX-2
5	A5	6	61.6412	357030	8819.19	COX-2
5	A5	7	61.9692	353904	8872.17	COX-2
5	A5	8	62.2971	351576	8895.32	COX-2
5	A5	9	62.6251	347806	8903.56	COX-2
5	A5	10	62.9531	345012	8913.5	COX-2
5	A5	11	63.2811	342375	8938.37	COX-2
5	A5	12	63.6091	338235	8984.39	COX-2
5	A5	13	63.9371	336768	9049.91	COX-2
5	A5	14	64.2651	332922	9127.81	COX-2
5	A5	15	64.5931	329491	9209.71	COX-2
5	A5	16	64.9211	326195	9289.03	COX-2
5	A5	17	65.2491	323239	9360.79	COX-2
5	A5	18	65.5771	320352	9418.63	COX-2
5	A5	19	65.9051	316748	9453.45	COX-2
5	A5	20	66.233	312636	9455.62	COX-2
5	A5	21	66.561	310078	9421.82	COX-2
5	A5	22	66.889	305522	9359.44	COX-2
5	A5	23	67.217	302696	9285.93	COX-2
5	A5	24	67.545	300053	9220.82	COX-2
5	A5	25	67.873	297073	9175.86	COX-2
5	A5	26	68.201	294111	9149.84	COX-2
5	A5	27	68.529	290852	9131.68	COX-2
5	A5	28	68.857	286892	9109.81	COX-2
5	A5	29	69.185	284248	9080.83	COX-2
5	A5	30	69.513	281426	9051.5	COX-2
5	A5	31	69.841	278300	9033.13	COX-2
5	A5	32	70.1689	274614	9032.57	COX-2
5	A5	33	70.4969	272690	9045.4	COX-2
5	A5	34	70.8249	269301	9055.87	COX-2
5	A5	35	71.1529	266008	9044.43	COX-2
5	A5	36	71.4809	262038	8998.24	COX-2
5	A5	37	71.8089	259335	8918.8	COX-2
5	A5	38	72.1369	257060	8821.24	COX-2
5	A5	39	72.4649	254189	8725.44	COX-2
5	A5	40	72.7929	250886	8645.38	COX-2
5	A5	41	73.1209	248628	8583.18	COX-2
5	A5	42	73.4489	245321	8526.66	COX-2
5	A5	43	73.7768	242454	8468.77	COX-2
5	A5	44	74.1048	238906	8407.68	COX-2
5	A5	45	74.4328	236912	8345.23	COX-2
5	A5	46	74.7608	234538	8285.57	COX-2
5	A5	47	75.0888	231154	8229.93	COX-2
5	A5	48	75.4168	228871	8176.41	COX-2
5	A5	49	75.7448	225196	8124.34	COX-2
5	A5	50	76.0728	222913	8078.76	COX-2
5	A5	51	76.4008	221033	8049.04	COX-2
5	A5	52	76.7288	218227	8042.54	COX-2
5	A5	53	77.0568	215181	8057.5	COX-2
5	A5	54	77.3848	211969	8080.66	COX-2
5	A5	55	77.7127	210292	8091.21	COX-2
5	A5	56	78.0407	206819	8068.76	COX-2
5	A5	57	78.3687	203794	8002.25	COX-2
5	A5	58	78.6967	200917	7897.46	COX-2
5	A5	59	79.0247	198342	7780.93	COX-2
5	A5	60	79.3527	196344	7700.07	COX-2
5	A5	61	79.6807	194054	7723.58	COX-2
5	A5	62	80.0087	191515	7950.12	COX-2
5	A5	63	80.3367	188687	8531.46	COX-2
5	A5	64	80.6647	186819	9551.34	COX-2
5	A5	65	80.9927	183441	11376.9	COX-2
5	A5	66	81.3206	180483	14373.7	COX-2
5	A5	67	81.6486	177587	18861.2	COX-2
5	A5	68	81.9766	173593	24928.7	COX-2
5	A5	69	82.3046	165987	32220.3	COX-2
5	A5	70	82.6326	153030	39813	COX-2
5	A5	71	82.9606	128649	46317	COX-2
5	A5	72	83.2886	84459.7	50244.4	COX-2
5	A5	73	83.6166	45754.7	50533.2	COX-2
5	A5	74	83.9446	24785.9	46977.9	COX-2
5	A5	75	84.2726	18207.3	40333.9	COX-2
5	A5	76	84.6006	16003.4	32028.7	COX-2
5	A5	77	84.9286	14271.1	23636.3	COX-2
5	A5	78	85.2565	14098	16382.4	COX-2
5	A5	79	85.5845	14176.8	10889.4	COX-2
5	A5	80	85.9125	12870.4	6989.46	COX-2
5	A5	81	86.2405	12272.6	4434.85	COX-2
5	A5	82	86.5685	11709.9	3055.91	COX-2
5	A5	83	86.8965	10357.8	2368.45	COX-2
5	A5	84	87.2245	10017.6	2027.08	COX-2
5	A5	85	87.5525	9804.6	1829.81	COX-2
5	A5	86	87.8805	9219.22	1679.58	COX-2
5	A5	87	88.2085	8609.88	1539	COX-2
5	A5	88	88.5365	7376.03	1397.89	COX-2
5	A5	89	88.8645	8395.02	1256.81	COX-2
5	A5	90	89.1924	6926.85	1120.68	COX-2
5	A5	91	89.5204	7656.78	995.26	COX-2
5	A5	92	89.8484	6680.27	883.589	COX-2
5	A5	93	90.1764	6443.61	783.814	COX-2
5	A5	94	90.5044	6754.54	690.373	COX-2
5	A5	95	90.8324	5646.77	597.842	COX-2
5	A5	96	91.1604	6371.91	504.755	COX-2
5	A5	97	91.4884	5667.5	414.913	COX-2
5	A5	98	91.8164	6057.82	335.688	COX-2
5	A5	99	92.1444	5903.8	274.771	COX-2
5	A5	100	92.4724	5646.6	237.345	COX-2
5	A5	101	92.8004	5312.35	224.554	COX-2
5	A5	102	93.1283	6012.16	232.854	COX-2
5	A5	103	93.4563	5668.55	253.786	COX-2
5	A5	104	93.7843	4643.25	274.96	COX-2
5	A5	105	94.1123	5171.2	283.459	COX-2
5	A5	106	94.4403	4644.57	270.941	COX-2
5	A5	107	94.7683	4967.51	237.333	COX-2
6	A6	1	60.0012	344632	7160.02	COX-2
6	A6	2	60.3292	343014	7293.45	COX-2
6	A6	3	60.6572	340593	7434.38	COX-2
6	A6	4	60.9852	337948	7566.17	COX-2
6	A6	5	61.3132	336676	7673.61	COX-2
6	A6	6	61.6412	332965	7749.23	COX-2
6	A6	7	61.9692	329995	7798.09	COX-2
6	A6	8	62.2971	327370	7840.87	COX-2
6	A6	9	62.6251	324886	7900.89	COX-2
6	A6	10	62.9531	322399	7994.57	COX-2
6	A6	11	63.2811	319872	8121.62	COX-2
6	A6	12	63.6091	317049	8263.5	COX-2
6	A6	13	63.9371	313674	8390.31	COX-2
6	A6	14	64.2651	310712	8473.5	COX-2
6	A6	15	64.5931	307629	8497.44	COX-2
6	A6	16	64.9211	305063	8466.32	COX-2
6	A6	17	65.2491	300454	8402.53	COX-2
6	A6	18	65.5771	299048	8337.52	COX-2
6	A6	19	65.9051	295639	8297.78	COX-2
6	A6	20	66.233	293969	8293.61	COX-2
6	A6	21	66.561	289558	8316.33	COX-2
6	A6	22	66.889	287175	8345.78	COX-2
6	A6	23	67.217	284027	8363.31	COX-2
6	A6	24	67.545	280533	8361.27	COX-2
6	A6	25	67.873	278212	8343.8	COX-2
6	A6	26	68.201	274950	8319.26	COX-2
6	A6	27	68.529	273632	8290.97	COX-2
6	A6	28	68.857	269542	8254.42	COX-2
6	A6	29	69.185	266649	8202.19	COX-2
6	A6	30	69.513	263079	8132.44	COX-2
6	A6	31	69.841	261224	8052.99	COX-2
6	A6	32	70.1689	258797	7977.36	COX-2
6	A6	33	70.4969	255359	7917.24	COX-2
6	A6	34	70.8249	253696	7877.64	COX-2
6	A6	35	71.1529	249528	7858.04	COX-2
6	A6	36	71.4809	247883	7855.95	COX-2
6	A6	37	71.8089	245217	7868.66	COX-2
6	A6	38	72.1369	242719	7891.14	COX-2
6	A6	39	72.4649	239780	7913.66	COX-2
6	A6	40	72.7929	236728	7922.94	COX-2
6	A6	41	73.1209	234522	7907.04	COX-2
6	A6	42	73.4489	231163	7861.64	COX-2
6	A6	43	73.7768	228424	7793.03	COX-2
6	A6	44	74.1048	225960	7714.75	COX-2
6	A6	45	74.4328	223770	7640.9	COX-2
6	A6	46	74.7608	220966	7581.27	COX-2
6	A6	47	75.0888	218499	7532.14	COX-2
6	A6	48	75.4168	216009	7481.18	COX-2
6	A6	49	75.7448	213267	7416.19	COX-2
6	A6	50	76.0728	210027	7333.97	COX-2
6	A6	51	76.4008	208494	7243.09	COX-2
6	A6	52	76.7288	205780	7159.43	COX-2
6	A6	53	77.0568	204242	7097.93	COX-2
6	A6	54	77.3848	200632	7066.32	COX-2
6	A6	55	77.7127	198848	7064.5	COX-2
6	A6	56	78.0407	195981	7087.21	COX-2
6	A6	57	78.3687	194271	7126.53	COX-2
6	A6	58	78.6967	191083	7172.71	COX-2
6	A6	59	79.0247	189206	7217.41	COX-2
6	A6	60	79.3527	186211	7263.37	COX-2
6	A6	61	79.6807	182855	7343.34	COX-2
6	A6	62	80.0087	181212	7545.11	COX-2
6	A6	63	80.3367	179229	8028.21	COX-2
6	A6	64	80.6647	176180	9048.2	COX-2
6	A6	65	80.9927	174743	10967.5	COX-2
6	A6	66	81.3206	171441	14185.3	COX-2
6	A6	67	81.6486	168894	19018	COX-2
6	A6	68	81.9766	164281	25500.2	COX-2
6	A6	69	82.3046	157632	33173.9	COX-2
6	A6	70	82.6326	144450	40990.6	COX-2
6	A6	71	82.9606	119147	47456.1	COX-2
6	A6	72	83.2886	77764.9	51048.6	COX-2
6	A6	73	83.6166	41977	50767.9	COX-2
6	A6	74	83.9446	26433.3	46550.6	COX-2
6	A6	75	84.2726	21800.5	39317.7	COX-2
6	A6	76	84.6006	19841.2	30618.9	COX-2
6	A6	77	84.9286	18605.1	22067.4	COX-2
6	A6	78	85.2565	18231.2	14850.1	COX-2
6	A6	79	85.5845	17549.7	9509.73	COX-2
6	A6	80	85.9125	18130.9	5952.98	COX-2
6	A6	81	86.2405	15986.3	3847.3	COX-2
6	A6	82	86.5685	15559.7	2750.77	COX-2
6	A6	83	86.8965	14606.7	2222.75	COX-2
6	A6	84	87.2245	13896	1957.22	COX-2
6	A6	85	87.5525	13488.4	1783.64	COX-2
6	A6	86	87.8805	12862.8	1632.3	COX-2
6	A6	87	88.2085	12226	1491.27	COX-2
6	A6	88	88.5365	12519.6	1369.86	COX-2
6	A6	89	88.8645	11727.3	1274.21	COX-2
6	A6	90	89.1924	11257.5	1196.66	COX-2
6	A6	91	89.5204	10315.9	1117.78	COX-2
6	A6	92	89.8484	10437.5	1017.53	COX-2
6	A6	93	90.1764	9301.06	888.393	COX-2
6	A6	94	90.5044	9412.84	741.963	COX-2
6	A6	95	90.8324	10271.2	603.776	COX-2
6	A6	96	91.1604	9801.17	498.537	COX-2
6	A6	97	91.4884	9473.96	435.051	COX-2
6	A6	98	91.8164	8797.06	400.938	COX-2
6	A6	99	92.1444	8866.82	370.645	COX-2
6	A6	100	92.4724	8307.24	321.086	COX-2
6	A6	101	92.8004	8352.37	244.275	COX-2
6	A6	102	93.1283	8580.13	149.28	COX-2
6	A6	103	93.4563	8645.46	53.5923	COX-2
6	A6	104	93.7843	8680.01	-29.2393	COX-2
6	A6	105	94.1123	8184.73	-97.3369	COX-2
6	A6	106	94.4403	8471.32	-159.405	COX-2
6	A6	107	94.7683	7963.31	-227.087	COX-2
7	A7	1	60.001	362540	8502.17	IL-6
7	A7	2	60.329	358964	8623.29	IL-6
7	A7	3	60.657	356615	8746.39	IL-6
7	A7	4	60.9849	354527	8867.17	IL-6
7	A7	5	61.3129	351975	8972.45	IL-6
7	A7	6	61.6409	347716	9062.48	IL-6
7	A7	7	61.9689	345375	9143.88	IL-6
7	A7	8	62.2969	341661	9227.25	IL-6
7	A7	9	62.6249	339092	9320.61	IL-6
7	A7	10	62.9528	335711	9422.98	IL-6
7	A7	11	63.2808	333090	9522.86	IL-6
7	A7	12	63.6088	329402	9604.17	IL-6
7	A7	13	63.9368	325122	9656.22	IL-6
7	A7	14	64.2648	322724	9680.08	IL-6
7	A7	15	64.5928	318698	9686.97	IL-6
7	A7	16	64.9207	316577	9690.57	IL-6
7	A7	17	65.2487	312885	9699.91	IL-6
7	A7	18	65.5767	309292	9717.08	IL-6
7	A7	19	65.9047	305338	9738.68	IL-6
7	A7	20	66.2327	303131	9757.25	IL-6
7	A7	21	66.5606	299008	9761.28	IL-6
7	A7	22	66.8886	295933	9737.76	IL-6
7	A7	23	67.2166	291970	9677.88	IL-6
7	A7	24	67.5446	288385	9584.05	IL-6
7	A7	25	67.8726	285393	9471.11	IL-6
7	A7	26	68.2006	282841	9358.84	IL-6
7	A7	27	68.5285	280126	9259.85	IL-6
7	A7	28	68.8565	276513	9172	IL-6
7	A7	29	69.1845	272822	9080.91	IL-6
7	A7	30	69.5125	270896	8971.29	IL-6
7	A7	31	69.8405	266507	8838.04	IL-6
7	A7	32	70.1684	263466	8693.27	IL-6
7	A7	33	70.4964	261930	8559.71	IL-6
7	A7	34	70.8244	258419	8448.45	IL-6
7	A7	35	71.1524	256309	8368.39	IL-6
7	A7	36	71.4804	252574	8319.23	IL-6
7	A7	37	71.8084	249815	8296.34	IL-6
7	A7	38	72.1363	248650	8297.53	IL-6
7	A7	39	72.4643	243871	8326.18	IL-6
7	A7	40	72.7923	242213	8389.92	IL-6
7	A7	41	73.1203	238759	8494.93	IL-6
7	A7	42	73.4483	237301	8640.45	IL-6
7	A7	43	73.7763	233434	8822.03	IL-6
7	A7	44	74.1042	229827	9025.23	IL-6
7	A7	45	74.4322	226690	9227.4	IL-6
7	A7	46	74.7602	224191	9416.67	IL-6
7	A7	47	75.0882	221421	9589.48	IL-6
7	A7	48	75.4162	216766	9755.22	IL-6
7	A7	49	75.7441	213979	9947.12	IL-6
7	A7	50	76.0721	210877	10238.6	IL-6
7	A7	51	76.4001	207164	10759.3	IL-6
7	A7	52	76.7281	204219	11702.3	IL-6
7	A7	53	77.0561	201538	13314.7	IL-6
7	A7	54	77.3841	197222	15865.8	IL-6
7	A7	55	77.712	193913	19586.2	IL-6
7	A7	56	78.04	187973	24575.3	IL-6
7	A7	57	78.368	179728	30684.5	IL-6
7	A7	58	78.696	169104	37410.7	IL-6
7	A7	59	79.024	153760	43864.8	IL-6
7	A7	60	79.3519	133592	48882.8	IL-6
7	A7	61	79.6799	106334	51308.7	IL-6
7	A7	62	80.0079	73616.8	50375.2	IL-6
7	A7	63	80.3359	54586.1	46024.3	IL-6
7	A7	64	80.6639	48431.5	38988.4	IL-6
7	A7	65	80.9919	47409.4	30566.4	IL-6
7	A7	66	81.3198	46883.4	22189	IL-6
7	A7	67	81.6478	45440.4	14984.1	IL-6
7	A7	68	81.9758	45935.6	9531.32	IL-6
7	A7	69	82.3038	44989.6	6035.02	IL-6
7	A7	70	82.6318	43855.4	3960.22	IL-6
7	A7	71	82.9597	42709.8	2826.36	IL-6
7	A7	72	83.2877	43119.8	2237.77	IL-6
7	A7	73	83.6157	41153.8	1914.27	IL-6
7	A7	74	83.9437	40727.5	1698.31	IL-6
7	A7	75	84.2717	40348.6	1524.21	IL-6
7	A7	76	84.5997	40330.5	1377.57	IL-6
7	A7	77	84.9276	39572.2	1261.71	IL-6
7	A7	78	85.2556	38721.5	1178.08	IL-6
7	A7	79	85.5836	38391	1120.81	IL-6
7	A7	80	85.9116	37726.6	1079.7	IL-6
7	A7	81	86.2396	38389.8	1045.45	IL-6
7	A7	82	86.5676	36581.1	1012.78	IL-6
7	A7	83	86.8955	36784.7	981.515	IL-6
7	A7	84	87.2235	36128.2	956.046	IL-6
7	A7	85	87.5515	36214.9	942.587	IL-6
7	A7	86	87.8795	35979.6	943.869	IL-6
7	A7	87	88.2075	35691.2	954.095	IL-6
7	A7	88	88.5354	33791.6	958.813	IL-6
7	A7	89	88.8634	34320.6	941.471	IL-6
7	A7	90	89.1914	33934.5	892.376	IL-6
7	A7	91	89.5194	33502.5	813.268	IL-6
7	A7	92	89.8474	33708.7	715.044	IL-6
7	A7	93	90.1754	32442	612.286	IL-6
7	A7	94	90.5033	32862.6	519.269	IL-6
7	A7	95	90.8313	32573.8	448.243	IL-6
7	A7	96	91.1593	32854.2	406.954	IL-6
7	A7	97	91.4873	32712.8	394.497	IL-6
7	A7	98	91.8153	31861.2	399.289	IL-6
7	A7	99	92.1432	31508.9	403.583	IL-6
7	A7	100	92.4712	30935.6	393.633	IL-6
7	A7	101	92.7992	31617.9	368.218	IL-6
7	A7	102	93.1272	31388.1	338.371	IL-6
7	A7	103	93.4552	30939.2	318.468	IL-6
7	A7	104	93.7832	30765.5	315.952	IL-6
7	A7	105	94.1111	30372.7	327.522	IL-6
7	A7	106	94.4391	30138.1	343.321	IL-6
7	A7	107	94.7671	30353.9	354.349	IL-6
8	A8	1	60.001	347706	8193.46	IL-6
8	A8	2	60.329	344366	8323.78	IL-6
8	A8	3	60.657	343335	8480.18	IL-6
8	A8	4	60.9849	340188	8657.73	IL-6
8	A8	5	61.3129	337717	8844.61	IL-6
8	A8	6	61.6409	334950	9025.12	IL-6
8	A8	7	61.9689	330781	9196.26	IL-6
8	A8	8	62.2969	326959	9345.23	IL-6
8	A8	9	62.6249	325462	9467.35	IL-6
8	A8	10	62.9528	321159	9565.65	IL-6
8	A8	11	63.2808	317756	9641.48	IL-6
8	A8	12	63.6088	314834	9694.5	IL-6
8	A8	13	63.9368	310821	9727.13	IL-6
8	A8	14	64.2648	307666	9747.23	IL-6
8	A8	15	64.5928	304268	9767.12	IL-6
8	A8	16	64.9207	301311	9797.3	IL-6
8	A8	17	65.2487	297761	9839.58	IL-6
8	A8	18	65.5767	294083	9883.48	IL-6
8	A8	19	65.9047	291368	9908.95	IL-6
8	A8	20	66.2327	286900	9896.25	IL-6
8	A8	21	66.5606	283607	9838.39	IL-6
8	A8	22	66.8886	279033	9749.02	IL-6
8	A8	23	67.2166	276682	9658.95	IL-6
8	A8	24	67.5446	273570	9601.43	IL-6
8	A8	25	67.8726	270540	9593.08	IL-6
8	A8	26	68.2006	267594	9622.09	IL-6
8	A8	27	68.5285	263893	9651.12	IL-6
8	A8	28	68.8565	260079	9634.02	IL-6
8	A8	29	69.1845	256653	9536.93	IL-6
8	A8	30	69.5125	253354	9354.37	IL-6
8	A8	31	69.8405	249776	9112.55	IL-6
8	A8	32	70.1684	246753	8879.02	IL-6
8	A8	33	70.4964	244647	8685.34	IL-6
8	A8	34	70.8244	242347	8564.16	IL-6
8	A8	35	71.1524	238481	8529.39	IL-6
8	A8	36	71.4804	236355	8574.2	IL-6
8	A8	37	71.8084	233109	8677.88	IL-6
8	A8	38	72.1363	230201	8814.4	IL-6
8	A8	39	72.4643	227374	8959.2	IL-6
8	A8	40	72.7923	224020	9094.58	IL-6
8	A8	41	73.1203	220431	9219.76	IL-6
8	A8	42	73.4483	217178	9324.16	IL-6
8	A8	43	73.7763	214754	9419.12	IL-6
8	A8	44	74.1042	210520	9520.12	IL-6
8	A8	45	74.4322	208276	9638.44	IL-6
8	A8	46	74.7602	204172	9775.3	IL-6
8	A8	47	75.0882	201901	9922.64	IL-6
8	A8	48	75.4162	197147	10073.7	IL-6
8	A8	49	75.7441	194771	10242.1	IL-6
8	A8	50	76.0721	189834	10485.8	IL-6
8	A8	51	76.4001	187389	10928.7	IL-6
8	A8	52	76.7281	184022	11772.6	IL-6
8	A8	53	77.0561	180569	13292.7	IL-6
8	A8	54	77.3841	177473	15807.8	IL-6
8	A8	55	77.712	172867	19614.9	IL-6
8	A8	56	78.04	168646	24881.8	IL-6
8	A8	57	78.368	160538	31507	IL-6
8	A8	58	78.696	149753	38988.3	IL-6
8	A8	59	79.024	133612	46373.3	IL-6
8	A8	60	79.3519	112380	52374.6	IL-6
8	A8	61	79.6799	82984.1	55676.2	IL-6
8	A8	62	80.0079	47394	55357.6	IL-6
8	A8	63	80.3359	24986.2	51255.5	IL-6
8	A8	64	80.6639	17788.7	44072.9	IL-6
8	A8	65	80.9919	15314.1	35153.9	IL-6
8	A8	66	81.3198	13569.7	26026.3	IL-6
8	A8	67	81.6478	11522.1	17935.3	IL-6
8	A8	68	81.9758	11053.3	11571.5	IL-6
8	A8	69	82.3038	10568.4	7239.16	IL-6
8	A8	70	82.6318	9345.23	4582.28	IL-6
8	A8	71	82.9597	9619.56	3003.39	IL-6
8	A8	72	83.2877	8970.52	2132.8	IL-6
8	A8	73	83.6157	8436.83	1682.71	IL-6
8	A8	74	83.9437	7629.55	1456.27	IL-6
8	A8	75	84.2717	8322.12	1328.99	IL-6
8	A8	76	84.5997	6248.24	1228.82	IL-6
8	A8	77	84.9276	5579.43	1123.73	IL-6
8	A8	78	85.2556	5990.6	1013.5	IL-6
8	A8	79	85.5836	5750.29	918.756	IL-6
8	A8	80	85.9116	5187.96	865.068	IL-6
8	A8	81	86.2396	5135.4	866.262	IL-6
8	A8	82	86.5676	5430.91	914.584	IL-6
8	A8	83	86.8955	3625.86	982.882	IL-6
8	A8	84	87.2235	2929.79	1037.29	IL-6
8	A8	85	87.5515	2962.13	1052.67	IL-6
8	A8	86	87.8795	3131.87	1021.68	IL-6
8	A8	87	88.2075	2379.66	953.263	IL-6
8	A8	88	88.5354	1520.98	864.173	IL-6
8	A8	89	88.8634	2070.88	770.269	IL-6
8	A8	90	89.1914	1231.55	682.089	IL-6
8	A8	91	89.5194	1395.89	603.826	IL-6
8	A8	92	89.8474	1395.73	533.345	IL-6
8	A8	93	90.1754	615.578	463.071	IL-6
8	A8	94	90.5033	317.604	383.421	IL-6
8	A8	95	90.8313	437.634	288.751	IL-6
8	A8	96	91.1593	201.082	182.83	IL-6
8	A8	97	91.4873	833.715	80.125	IL-6
8	A8	98	91.8153	-181.846	1.70996	IL-6
8	A8	99	92.1432	692.11	-32.2051	IL-6
8	A8	100	92.4712	1111.42	-10.0059	IL-6
8	A8	101	92.7992	-170.263	66.0039	IL-6
8	A8	102	93.1272	437.409	178.504	IL-6
8	A8	103	93.4552	64.9019	299.276	IL-6
8	A8	104	93.7832	-949.313	398.086	IL-6
8	A8	105	94.1111	-1262.85	453.453	IL-6
8	A8	106	94.4391	-1160.92	460.507	IL-6
8	A8	107	94.7671	-818.129	431.568	IL-6
9	A9	1	60.0009	284197	7878.82	TNF-a
9	A9	2	60.3291	280347	7964.77	TNF-a
9	A9	3	60.6573	279503	8057.78	TNF-a
9	A9	4	60.9855	276378	8141.54	TNF-a
9	A9	5	61.3137	274215	8200.25	TNF-a
9	A9	6	61.6419	271332	8224.77	TNF-a
9	A9	7	61.9701	267984	8218.87	TNF-a
9	A9	8	62.2983	264627	8200.36	TNF-a
9	A9	9	62.6265	262477	8193.36	TNF-a
9	A9	10	62.9547	260017	8214.57	TNF-a
9	A9	11	63.2829	258018	8262.17	TNF-a
9	A9	12	63.6112	253722	8316.63	TNF-a
9	A9	13	63.9394	251413	8352.76	TNF-a
9	A9	14	64.2676	248577	8355.95	TNF-a
9	A9	15	64.5958	244769	8330.5	TNF-a
9	A9	16	64.924	242319	8296.35	TNF-a
9	A9	17	65.2522	240456	8276.78	TNF-a
9	A9	18	65.5804	237434	8285.9	TNF-a
9	A9	19	65.9086	233887	8323.2	TNF-a
9	A9	20	66.2368	231290	8375.54	TNF-a
9	A9	21	66.565	228564	8423.72	TNF-a
9	A9	22	66.8932	225056	8449.06	TNF-a
9	A9	23	67.2214	222266	8438.62	TNF-a
9	A9	24	67.5496	219408	8389.2	TNF-a
9	A9	25	67.8778	216120	8309.16	TNF-a
9	A9	26	68.206	213660	8216.01	TNF-a
9	A9	27	68.5342	211058	8129.1	TNF-a
9	A9	28	68.8624	208965	8060.15	TNF-a
9	A9	29	69.1906	205716	8007.23	TNF-a
9	A9	30	69.5188	202579	7956.31	TNF-a
9	A9	31	69.847	200976	7890.32	TNF-a
9	A9	32	70.1752	196415	7800.81	TNF-a
9	A9	33	70.5034	195044	7695.26	TNF-a
9	A9	34	70.8317	191976	7594.78	TNF-a
9	A9	35	71.1599	189919	7523.65	TNF-a
9	A9	36	71.4881	188058	7495.2	TNF-a
9	A9	37	71.8163	185023	7503.6	TNF-a
9	A9	38	72.1445	182531	7526.69	TNF-a
9	A9	39	72.4727	179360	7538.28	TNF-a
9	A9	40	72.8009	177715	7523.05	TNF-a
9	A9	41	73.1291	173138	7484.87	TNF-a
9	A9	42	73.4573	172923	7443.36	TNF-a
9	A9	43	73.7855	169940	7413.98	TNF-a
9	A9	44	74.1137	167309	7405.3	TNF-a
9	A9	45	74.4419	163980	7411.69	TNF-a
9	A9	46	74.7701	162460	7416.1	TNF-a
9	A9	47	75.0983	159633	7397.27	TNF-a
9	A9	48	75.4265	156736	7336.89	TNF-a
9	A9	49	75.7547	154255	7225.87	TNF-a
9	A9	50	76.0829	152229	7069.6	TNF-a
9	A9	51	76.4111	149206	6889.93	TNF-a
9	A9	52	76.7393	147025	6721.37	TNF-a
9	A9	53	77.0675	145715	6598.85	TNF-a
9	A9	54	77.3958	144365	6542.46	TNF-a
9	A9	55	77.724	140997	6546.88	TNF-a
9	A9	56	78.0522	139158	6584.22	TNF-a
9	A9	57	78.3804	136019	6619.2	TNF-a
9	A9	58	78.7086	133438	6626.59	TNF-a
9	A9	59	79.0368	131753	6599.77	TNF-a
9	A9	60	79.365	130499	6546.04	TNF-a
9	A9	61	79.6932	127469	6476.17	TNF-a
9	A9	62	80.0214	124494	6398.78	TNF-a
9	A9	63	80.3496	122838	6324.47	TNF-a
9	A9	64	80.6778	121046	6275.17	TNF-a
9	A9	65	81.006	118799	6291.46	TNF-a
9	A9	66	81.3342	117537	6435.47	TNF-a
9	A9	67	81.6624	115240	6794.02	TNF-a
9	A9	68	81.9906	111661	7484.52	TNF-a
9	A9	69	82.3188	111029	8763.57	TNF-a
9	A9	70	82.647	108443	10750.8	TNF-a
9	A9	71	82.9752	105237	13586.4	TNF-a
9	A9	72	83.3034	101120	17279.3	TNF-a
9	A9	73	83.6316	95454.4	21607.1	TNF-a
9	A9	74	83.9598	86672.7	26064.4	TNF-a
9	A9	75	84.288	72044	29915.3	TNF-a
9	A9	76	84.6162	49921.3	32368	TNF-a
9	A9	77	84.9445	29037	32825.5	TNF-a
9	A9	78	85.2727	18711.7	31110.4	TNF-a
9	A9	79	85.6009	15910.9	27550.6	TNF-a
9	A9	80	85.9291	15887	22873.7	TNF-a
9	A9	81	86.2573	13356.2	17955.4	TNF-a
9	A9	82	86.5855	12214.1	13536.3	TNF-a
9	A9	83	86.9137	10163.1	10035.6	TNF-a
9	A9	84	87.2419	7978.82	7521.42	TNF-a
9	A9	85	87.5701	5537.09	5955.44	TNF-a
9	A9	86	87.8983	5557.36	4884.63	TNF-a
9	A9	87	88.2265	3994.03	4091.1	TNF-a
9	A9	88	88.5547	3551.96	3440.27	TNF-a
9	A9	89	88.8829	2797.34	2870.77	TNF-a
9	A9	90	89.2111	2290.44	2361.41	TNF-a
9	A9	91	89.5393	1613.9	1903.05	TNF-a
9	A9	92	89.8675	1060.29	1488.33	TNF-a
9	A9	93	90.1957	956.29	1114.98	TNF-a
9	A9	94	90.5239	1305.84	790.748	TNF-a
9	A9	95	90.8521	1563.55	530.92	TNF-a
9	A9	96	91.1803	1214.84	348.109	TNF-a
9	A9	97	91.5085	1394.77	241.555	TNF-a
9	A9	98	91.8368	676.773	194.049	TNF-a
9	A9	99	92.165	678.735	178.658	TNF-a
9	A9	100	92.4932	850.516	170.127	TNF-a
9	A9	101	92.8214	581.196	153.068	TNF-a
9	A9	102	93.1496	508.63	122.6	TNF-a
9	A9	103	93.4778	843.874	79.3252	TNF-a
9	A9	104	93.806	142.528	24.0596	TNF-a
9	A9	105	94.1342	127.324	-43.6177	TNF-a
9	A9	106	94.4624	332.088	-123.203	TNF-a
9	A9	107	94.7906	971.494	-210.9	TNF-a
10	A10	1	60.0009	286711	8294.01	TNF-a
10	A10	2	60.3291	284202	8358.32	TNF-a
10	A10	3	60.6573	281868	8420.78	TNF-a
10	A10	4	60.9855	278932	8470.72	TNF-a
10	A10	5	61.3137	276971	8505.97	TNF-a
10	A10	6	61.6419	272697	8532.67	TNF-a
10	A10	7	61.9701	271150	8560.83	TNF-a
10	A10	8	62.2983	267690	8597.31	TNF-a
10	A10	9	62.6265	264848	8640.49	TNF-a
10	A10	10	62.9547	261688	8678.67	TNF-a
10	A10	11	63.2829	259443	8694.92	TNF-a
10	A10	12	63.6112	256254	8676.32	TNF-a
10	A10	13	63.9394	251283	8623.57	TNF-a
10	A10	14	64.2676	250078	8552.86	TNF-a
10	A10	15	64.5958	246941	8488.58	TNF-a
10	A10	16	64.924	243882	8449.66	TNF-a
10	A10	17	65.2522	242103	8439.76	TNF-a
10	A10	18	65.5804	238491	8447.88	TNF-a
10	A10	19	65.9086	234961	8458.58	TNF-a
10	A10	20	66.2368	232388	8463.81	TNF-a
10	A10	21	66.565	229212	8467.29	TNF-a
10	A10	22	66.8932	226343	8479.03	TNF-a
10	A10	23	67.2214	223563	8504.08	TNF-a
10	A10	24	67.5496	221320	8534.36	TNF-a
10	A10	25	67.8778	217882	8549.71	TNF-a
10	A10	26	68.206	213857	8527.55	TNF-a
10	A10	27	68.5342	212250	8454.82	TNF-a
10	A10	28	68.8624	208583	8334.76	TNF-a
10	A10	29	69.1906	206154	8185.32	TNF-a
10	A10	30	69.5188	203559	8031.84	TNF-a
10	A10	31	69.847	200591	7897.95	TNF-a
10	A10	32	70.1752	198069	7798.76	TNF-a
10	A10	33	70.5034	195774	7737.43	TNF-a
10	A10	34	70.8317	194010	7706.1	TNF-a
10	A10	35	71.1599	189780	7690.84	TNF-a
10	A10	36	71.4881	187298	7679.02	TNF-a
10	A10	37	71.8163	186189	7665.07	TNF-a
10	A10	38	72.1445	182302	7650.77	TNF-a
10	A10	39	72.4727	180516	7642.19	TNF-a
10	A10	40	72.8009	177199	7644.68	TNF-a
10	A10	41	73.1291	175640	7659	TNF-a
10	A10	42	73.4573	172472	7680.08	TNF-a
10	A10	43	73.7855	169944	7698.84	TNF-a
10	A10	44	74.1137	166863	7704.3	TNF-a
10	A10	45	74.4419	164505	7688.48	TNF-a
10	A10	46	74.7701	161978	7648.37	TNF-a
10	A10	47	75.0983	159585	7583.54	TNF-a
10	A10	48	75.4265	156252	7494.36	TNF-a
10	A10	49	75.7547	154787	7382.23	TNF-a
10	A10	50	76.0829	151749	7251.12	TNF-a
10	A10	51	76.4111	149478	7110.8	TNF-a
10	A10	52	76.7393	146858	6978.38	TNF-a
10	A10	53	77.0675	144941	6874.98	TNF-a
10	A10	54	77.3958	142767	6816.77	TNF-a
10	A10	55	77.724	141367	6804.01	TNF-a
10	A10	56	78.0522	138389	6816.32	TNF-a
10	A10	57	78.3804	135509	6819.23	TNF-a
10	A10	58	78.7086	132641	6780.58	TNF-a
10	A10	59	79.0368	130725	6687.2	TNF-a
10	A10	60	79.365	128456	6551.49	TNF-a
10	A10	61	79.6932	126889	6404.16	TNF-a
10	A10	62	80.0214	124981	6279.81	TNF-a
10	A10	63	80.3496	122432	6206.13	TNF-a
10	A10	64	80.6778	120367	6204	TNF-a
10	A10	65	81.006	118791	6299.01	TNF-a
10	A10	66	81.3342	116440	6538.47	TNF-a
10	A10	67	81.6624	114055	7007.15	TNF-a
10	A10	68	81.9906	112250	7839.54	TNF-a
10	A10	69	82.3188	109969	9232.05	TNF-a
10	A10	70	82.647	107657	11340.5	TNF-a
10	A10	71	82.9752	104488	14277.2	TNF-a
10	A10	72	83.3034	99058.9	18001.9	TNF-a
10	A10	73	83.6316	93171.6	22236.4	TNF-a
10	A10	74	83.9598	83172.1	26435	TNF-a
10	A10	75	84.288	67663.9	29858.5	TNF-a
10	A10	76	84.6162	44748.3	31763.3	TNF-a
10	A10	77	84.9445	24200.1	31650.9	TNF-a
10	A10	78	85.2727	16202.4	29467.9	TNF-a
10	A10	79	85.6009	15305.1	25652.8	TNF-a
10	A10	80	85.9291	13603.9	20992.2	TNF-a
10	A10	81	86.2573	12932.2	16350.2	TNF-a
10	A10	82	86.5855	11503.1	12398.1	TNF-a
10	A10	83	86.9137	8752.19	9458.56	TNF-a
10	A10	84	87.2419	6234.86	7512.17	TNF-a
10	A10	85	87.5701	4857.57	6333.89	TNF-a
10	A10	86	87.8983	2749.3	5566.28	TNF-a
10	A10	87	88.2265	546.658	4955.22	TNF-a
10	A10	88	88.5547	-287.225	4354.3	TNF-a
10	A10	89	88.8829	-564.183	3719.85	TNF-a
10	A10	90	89.2111	-918.159	3073	TNF-a
10	A10	91	89.5393	-2000.36	2455.88	TNF-a
10	A10	92	89.8675	-2330.66	1900.98	TNF-a
10	A10	93	90.1957	-2333.31	1421.04	TNF-a
10	A10	94	90.5239	-2928.38	1015.38	TNF-a
10	A10	95	90.8521	-2830.42	681.382	TNF-a
10	A10	96	91.1803	-2199.69	420.403	TNF-a
10	A10	97	91.5085	-2243.73	234.678	TNF-a
10	A10	98	91.8368	-2741.6	120.134	TNF-a
10	A10	99	92.165	-2666.01	63.0166	TNF-a
10	A10	100	92.4932	-2950.93	44.1694	TNF-a
10	A10	101	92.8214	-3022.95	47.4536	TNF-a
10	A10	102	93.1496	-2439.45	64.7095	TNF-a
10	A10	103	93.4778	-2596.34	92.7295	TNF-a
10	A10	104	93.806	-3085.16	125.369	TNF-a
10	A10	105	94.1342	-3918.02	148.888	TNF-a
10	A10	106	94.4624	-3544.52	145.979	TNF-a
10	A10	107	94.7906	-3825.95	105.757	TNF-a
13	B1	1	60.0008	363779	6965.27	Actin
13	B1	2	60.3286	362637	7076.85	Actin
13	B1	3	60.6564	360072	7211.2	Actin
13	B1	4	60.9841	358143	7370.03	Actin
13	B1	5	61.3119	355724	7549.82	Actin
13	B1	6	61.6397	353256	7713.51	Actin
13	B1	7	61.9675	350716	7852.73	Actin
13	B1	8	62.2952	347650	7973.18	Actin
13	B1	9	62.623	344660	8064.97	Actin
13	B1	10	62.9508	341306	8125.49	Actin
13	B1	11	63.2786	339415	8159.28	Actin
13	B1	12	63.6064	335824	8174.89	Actin
13	B1	13	63.9341	332545	8180.39	Actin
13	B1	14	64.2619	330733	8181.01	Actin
13	B1	15	64.5897	327685	8178.85	Actin
13	B1	16	64.9175	324179	8175.17	Actin
13	B1	17	65.2453	321158	8172.82	Actin
13	B1	18	65.573	319385	8176.71	Actin
13	B1	19	65.9008	315480	8191.45	Actin
13	B1	20	66.2286	312713	8217.6	Actin
13	B1	21	66.5564	310533	8250.02	Actin
13	B1	22	66.8841	306856	8279.19	Actin
13	B1	23	67.2119	303559	8295.56	Actin
13	B1	24	67.5397	300437	8293.26	Actin
13	B1	25	67.8675	298264	8270.82	Actin
13	B1	26	68.1953	295566	8229.68	Actin
13	B1	27	68.523	291900	8172.18	Actin
13	B1	28	68.8508	289645	8101.34	Actin
13	B1	29	69.1786	285599	8022.25	Actin
13	B1	30	69.5064	284991	7942.29	Actin
13	B1	31	69.8342	280937	7870.01	Actin
13	B1	32	70.1619	277575	7812.93	Actin
13	B1	33	70.4897	276779	7775.57	Actin
13	B1	34	70.8175	273015	7758.42	Actin
13	B1	35	71.1453	271099	7758.2	Actin
13	B1	36	71.473	267549	7767.92	Actin
13	B1	37	71.8008	265227	7777.67	Actin
13	B1	38	72.1286	263789	7775.79	Actin
13	B1	39	72.4564	259994	7751.82	Actin
13	B1	40	72.7842	256658	7701.39	Actin
13	B1	41	73.1119	254910	7630.27	Actin
13	B1	42	73.4397	251687	7530.31	Actin
13	B1	43	73.7675	250267	7450.54	Actin
13	B1	44	74.0953	247389	7410.1	Actin
13	B1	45	74.423	244573	7410.68	Actin
13	B1	46	74.7508	243096	7435.36	Actin
13	B1	47	75.0786	240058	7457.26	Actin
13	B1	48	75.4064	236742	7453.59	Actin
13	B1	49	75.7342	233832	7417.03	Actin
13	B1	50	76.0619	232548	7356.69	Actin
13	B1	51	76.3897	229745	7289.29	Actin
13	B1	52	76.7175	228053	7226.21	Actin
13	B1	53	77.0453	224366	7167.34	Actin
13	B1	54	77.3731	222754	7105.04	Actin
13	B1	55	77.7008	219721	7034.92	Actin
13	B1	56	78.0286	216995	6963.04	Actin
13	B1	57	78.3564	215399	6903.37	Actin
13	B1	58	78.6842	213522	6866.81	Actin
13	B1	59	79.0119	210601	6849.97	Actin
13	B1	60	79.3397	209154	6833.55	Actin
13	B1	61	79.6675	204986	6792.7	Actin
13	B1	62	79.9953	203290	6713.43	Actin
13	B1	63	80.3231	200920	6603.3	Actin
13	B1	64	80.6508	199066	6489.77	Actin
13	B1	65	80.9786	197397	6406.35	Actin
13	B1	66	81.3064	194677	6376.48	Actin
13	B1	67	81.6342	193712	6404.54	Actin
13	B1	68	81.962	190376	6480.04	Actin
13	B1	69	82.2897	188115	6592.5	Actin
13	B1	70	82.6175	186296	6748.63	Actin
13	B1	71	82.9453	183600	6984.85	Actin
13	B1	72	83.2731	181733	7369.2	Actin
13	B1	73	83.6008	180351	7906.92	Actin
13	B1	74	83.9286	176939	8646.19	Actin
13	B1	75	84.2564	174758	9734.62	Actin
13	B1	76	84.5842	170576	11254.6	Actin
13	B1	77	84.912	166097	13287	Actin
13	B1	78	85.2397	156257	15909.1	Actin
13	B1	79	85.5675	148024	19169.2	Actin
13	B1	80	85.8953	141575	23013	Actin
13	B1	81	86.2231	133479	27171.9	Actin
13	B1	82	86.5509	119556	31080.9	Actin
13	B1	83	86.8786	91321.6	33929.1	Actin
13	B1	84	87.2064	57476.8	34897.3	Actin
13	B1	85	87.5342	37386.7	33501.6	Actin
13	B1	86	87.862	34525.7	29853.5	Actin
13	B1	87	88.1897	33372.4	24663	Actin
13	B1	88	88.5175	33392.8	18968.1	Actin
13	B1	89	88.8453	32585	13745.3	Actin
13	B1	90	89.1731	31357.5	9613.47	Actin
13	B1	91	89.5009	30994.1	6468.45	Actin
13	B1	92	89.8286	31162.4	4153.07	Actin
13	B1	93	90.1564	29831.1	2886.25	Actin
13	B1	94	90.4842	28679.4	2251.84	Actin
13	B1	95	90.812	28233.3	1938.97	Actin
13	B1	96	91.1398	27754.2	1762.06	Actin
13	B1	97	91.4675	27533	1632.18	Actin
13	B1	98	91.7953	27096.3	1515.31	Actin
13	B1	99	92.1231	26613.2	1399.19	Actin
13	B1	100	92.4509	24933.8	1276.65	Actin
13	B1	101	92.7786	25836.8	1142.31	Actin
13	B1	102	93.1064	25403.5	994.418	Actin
13	B1	103	93.4342	24730.4	835.66	Actin
13	B1	104	93.762	24042.5	671.929	Actin
13	B1	105	94.0898	24849.7	510.618	Actin
13	B1	106	94.4175	24715.1	358.962	Actin
13	B1	107	94.7453	24651.7	221.751	Actin
14	B2	1	60.0008	366270	7309.4	Actin
14	B2	2	60.3286	364357	7518.65	Actin
14	B2	3	60.6564	361947	7727.59	Actin
14	B2	4	60.9841	359167	7921.49	Actin
14	B2	5	61.3119	357207	8091.73	Actin
14	B2	6	61.6397	353672	8237.25	Actin
14	B2	7	61.9675	351519	8356.16	Actin
14	B2	8	62.2952	348230	8443.98	Actin
14	B2	9	62.623	345834	8532.81	Actin
14	B2	10	62.9508	341888	8630.05	Actin
14	B2	11	63.2786	339540	8737.8	Actin
14	B2	12	63.6064	337564	8849.92	Actin
14	B2	13	63.9341	333374	8953.57	Actin
14	B2	14	64.2619	330615	9035.1	Actin
14	B2	15	64.5897	326247	9086.47	Actin
14	B2	16	64.9175	323557	9106.81	Actin
14	B2	17	65.2453	321106	9098.86	Actin
14	B2	18	65.573	318312	9064.94	Actin
14	B2	19	65.9008	313590	9007.52	Actin
14	B2	20	66.2286	310093	8933.44	Actin
14	B2	21	66.5564	308017	8856.38	Actin
14	B2	22	66.8841	304634	8793.64	Actin
14	B2	23	67.2119	302081	8758.44	Actin
14	B2	24	67.5397	298672	8754.23	Actin
14	B2	25	67.8675	296226	8773.46	Actin
14	B2	26	68.1953	292329	8802.04	Actin
14	B2	27	68.523	290392	8824.8	Actin
14	B2	28	68.8508	286972	8830.62	Actin
14	B2	29	69.1786	283080	8815.36	Actin
14	B2	30	69.5064	280551	8782.71	Actin
14	B2	31	69.8342	277995	8742.14	Actin
14	B2	32	70.1619	274078	8704.49	Actin
14	B2	33	70.4897	272170	8677.09	Actin
14	B2	34	70.8175	269376	8661.11	Actin
14	B2	35	71.1453	265450	8651.56	Actin
14	B2	36	71.473	262855	8639.72	Actin
14	B2	37	71.8008	260723	8616.45	Actin
14	B2	38	72.1286	257417	8575.66	Actin
14	B2	39	72.4564	253969	8517.76	Actin
14	B2	40	72.7842	251354	8451.72	Actin
14	B2	41	73.1119	248358	8392.21	Actin
14	B2	42	73.4397	246312	8351.99	Actin
14	B2	43	73.7675	244010	8332.29	Actin
14	B2	44	74.0953	240682	8317.34	Actin
14	B2	45	74.423	237755	8284.81	Actin
14	B2	46	74.7508	233950	8213.69	Actin
14	B2	47	75.0786	232012	8105.68	Actin
14	B2	48	75.4064	228954	7986.55	Actin
14	B2	49	75.7342	227102	7892.26	Actin
14	B2	50	76.0619	225573	7848.63	Actin
14	B2	51	76.3897	221647	7857.88	Actin
14	B2	52	76.7175	219765	7899.48	Actin
14	B2	53	77.0453	216328	7942.68	Actin
14	B2	54	77.3731	213694	7961.45	Actin
14	B2	55	77.7008	211096	7942.65	Actin
14	B2	56	78.0286	208236	7885.33	Actin
14	B2	57	78.3564	206079	7795.11	Actin
14	B2	58	78.6842	203384	7680.24	Actin
14	B2	59	79.0119	199870	7551.04	Actin
14	B2	60	79.3397	197632	7420.76	Actin
14	B2	61	79.6675	196563	7304.12	Actin
14	B2	62	79.9953	193444	7213.14	Actin
14	B2	63	80.3231	191077	7153.13	Actin
14	B2	64	80.6508	188131	7122.45	Actin
14	B2	65	80.9786	186558	7115.18	Actin
14	B2	66	81.3064	184334	7124.56	Actin
14	B2	67	81.6342	181419	7146.31	Actin
14	B2	68	81.962	178849	7182.65	Actin
14	B2	69	82.2897	176696	7247.9	Actin
14	B2	70	82.6175	174474	7373.97	Actin
14	B2	71	82.9453	172276	7614.02	Actin
14	B2	72	83.2731	169743	8043.04	Actin
14	B2	73	83.6008	167968	8654.7	Actin
14	B2	74	83.9286	164789	9497.6	Actin
14	B2	75	84.2564	161596	10734.8	Actin
14	B2	76	84.5842	158442	12460	Actin
14	B2	77	84.912	152626	14762.7	Actin
14	B2	78	85.2397	141960	17721.8	Actin
14	B2	79	85.5675	132634	21375.1	Actin
14	B2	80	85.8953	124877	25641.8	Actin
14	B2	81	86.2231	116877	30203.8	Actin
14	B2	82	86.5509	100949	34423	Actin
14	B2	83	86.8786	68549.6	37407.3	Actin
14	B2	84	87.2064	32092.5	38278.1	Actin
14	B2	85	87.5342	11500.1	36546.9	Actin
14	B2	86	87.862	9638.33	32385.5	Actin
14	B2	87	88.1897	7920.15	26608.3	Actin
14	B2	88	88.5175	8431.16	20358.5	Actin
14	B2	89	88.8453	7267.73	14681.4	Actin
14	B2	90	89.1731	5552.85	10214.9	Actin
14	B2	91	89.5009	5938.05	6732.45	Actin
14	B2	92	89.8286	5352.09	4210.09	Actin
14	B2	93	90.1564	4609.67	2801.07	Actin
14	B2	94	90.4842	4518.36	2071.49	Actin
14	B2	95	90.812	3319.52	1699.15	Actin
14	B2	96	91.1398	2864.65	1486.35	Actin
14	B2	97	91.4675	2732.71	1330.82	Actin
14	B2	98	91.7953	3057.68	1188.62	Actin
14	B2	99	92.1231	1756.99	1045.44	Actin
14	B2	100	92.4509	1587.2	900.149	Actin
14	B2	101	92.7786	1643.33	757.982	Actin
14	B2	102	93.1064	1457.73	627.328	Actin
14	B2	103	93.4342	1881.98	515.333	Actin
14	B2	104	93.762	1064.42	422.36	Actin
14	B2	105	94.0898	1450.56	339.441	Actin
14	B2	106	94.4175	450.067	251.859	Actin
14	B2	107	94.7453	867.549	146.997	Actin
15	B3	1	60.001	334172	7090.67	Inos
15	B3	2	60.3291	332505	7257.88	Inos
15	B3	3	60.6573	328335	7426.52	Inos
15	B3	4	60.9854	327894	7597.32	Inos
15	B3	5	61.3135	325056	7772.47	Inos
15	B3	6	61.6417	321974	7939.52	Inos
15	B3	7	61.9698	320021	8092.11	Inos
15	B3	8	62.2979	316704	8240.12	Inos
15	B3	9	62.6261	313175	8383.14	Inos
15	B3	10	62.9542	309964	8523.01	Inos
15	B3	11	63.2823	308535	8658.15	Inos
15	B3	12	63.6105	305402	8779.3	Inos
15	B3	13	63.9386	300912	8871.75	Inos
15	B3	14	64.2667	298004	8923.93	Inos
15	B3	15	64.5949	294628	8934.2	Inos
15	B3	16	64.923	291546	8911.72	Inos
15	B3	17	65.2512	289313	8870.32	Inos
15	B3	18	65.5793	285490	8822.75	Inos
15	B3	19	65.9074	281871	8777.39	Inos
15	B3	20	66.2355	279114	8738.65	Inos
15	B3	21	66.5637	276410	8707.21	Inos
15	B3	22	66.8918	273070	8680.64	Inos
15	B3	23	67.22	269673	8654.99	Inos
15	B3	24	67.5481	266280	8627.53	Inos
15	B3	25	67.8762	264032	8599.12	Inos
15	B3	26	68.2044	260849	8573.24	Inos
15	B3	27	68.5325	258229	8552.58	Inos
15	B3	28	68.8606	255125	8535.91	Inos
15	B3	29	69.1888	251301	8517.38	Inos
15	B3	30	69.5169	249938	8489.03	Inos
15	B3	31	69.845	245784	8445.48	Inos
15	B3	32	70.1732	242709	8388.28	Inos
15	B3	33	70.5013	239866	8327.59	Inos
15	B3	34	70.8294	237518	8278.9	Inos
15	B3	35	71.1576	234841	8254.94	Inos
15	B3	36	71.4857	232561	8257.38	Inos
15	B3	37	71.8138	228908	8274.07	Inos
15	B3	38	72.142	226407	8284.15	Inos
15	B3	39	72.4701	223060	8268.8	Inos
15	B3	40	72.7982	220224	8220.52	Inos
15	B3	41	73.1264	217684	8145.7	Inos
15	B3	42	73.4545	214451	8059.34	Inos
15	B3	43	73.7826	212570	7975.97	Inos
15	B3	44	74.1108	209915	7902.65	Inos
15	B3	45	74.4389	206688	7832.69	Inos
15	B3	46	74.767	203407	7760.46	Inos
15	B3	47	75.0952	201819	7686.57	Inos
15	B3	48	75.4233	199256	7610.21	Inos
15	B3	49	75.7514	196435	7533.54	Inos
15	B3	50	76.0796	193998	7459.48	Inos
15	B3	51	76.4077	190989	7391.43	Inos
15	B3	52	76.7359	188982	7333.68	Inos
15	B3	53	77.064	186929	7290.66	Inos
15	B3	54	77.3921	183645	7263.61	Inos
15	B3	55	77.7203	181738	7247.85	Inos
15	B3	56	78.0484	179096	7233.19	Inos
15	B3	57	78.3765	176579	7208.31	Inos
15	B3	58	78.7047	173432	7166.87	Inos
15	B3	59	79.0328	171280	7111	Inos
15	B3	60	79.3609	168973	7048.64	Inos
15	B3	61	79.6891	167672	6986.39	Inos
15	B3	62	80.0172	163744	6923.18	Inos
15	B3	63	80.3453	162202	6850.25	Inos
15	B3	64	80.6735	159317	6758.5	Inos
15	B3	65	81.0016	156707	6648.33	Inos
15	B3	66	81.3297	155199	6534.07	Inos
15	B3	67	81.6579	153041	6440.4	Inos
15	B3	68	81.986	150998	6394.04	Inos
15	B3	69	82.3141	148637	6418.5	Inos
15	B3	70	82.6423	147197	6539.82	Inos
15	B3	71	82.9704	144114	6806.26	Inos
15	B3	72	83.2985	142051	7319.94	Inos
15	B3	73	83.6267	140063	8214.04	Inos
15	B3	74	83.9548	138255	9660.52	Inos
15	B3	75	84.2829	134632	12059.4	Inos
15	B3	76	84.6111	131793	15707.2	Inos
15	B3	77	84.9392	125941	20705.5	Inos
15	B3	78	85.2673	115070	26763.5	Inos
15	B3	79	85.5955	94665.5	33081.1	Inos
15	B3	80	85.9236	62394.1	38438.7	Inos
15	B3	81	86.2517	28035.2	41535.7	Inos
15	B3	82	86.5799	8418.68	41469.7	Inos
15	B3	83	86.908	3124.79	38119.4	Inos
15	B3	84	87.2361	2284.75	32215	Inos
15	B3	85	87.5643	1171	25049	Inos
15	B3	86	87.8924	1137.26	17985.9	Inos
15	B3	87	88.2206	1940.34	12029.5	Inos
15	B3	88	88.5487	427.555	7588.12	Inos
15	B3	89	88.8768	204.377	4219.68	Inos
15	B3	90	89.205	371.371	2232.35	Inos
15	B3	91	89.5331	42.8474	1165.65	Inos
15	B3	92	89.8612	548.279	634.158	Inos
15	B3	93	90.1894	-5.37485	377.625	Inos
15	B3	94	90.5175	-827.706	246.125	Inos
15	B3	95	90.8456	-640.076	165.784	Inos
15	B3	96	91.1738	-206.151	108.973	Inos
15	B3	97	91.5019	-346.742	72.3306	Inos
15	B3	98	91.83	116.721	59.5503	Inos
15	B3	99	92.1582	-1389.38	69.4487	Inos
15	B3	100	92.4863	-710.719	92.4072	Inos
15	B3	101	92.8144	-961.407	114.958	Inos
15	B3	102	93.1426	-1096.12	127.211	Inos
15	B3	103	93.4707	-1673.04	127.105	Inos
15	B3	104	93.7988	-959.698	119.304	Inos
15	B3	105	94.127	-1574.59	110.86	Inos
15	B3	106	94.4551	-1481.37	107.013	Inos
15	B3	107	94.7832	-1692.18	109.269	Inos
16	B4	1	60.001	233269	4690.02	Inos
16	B4	2	60.3291	232307	4824.27	Inos
16	B4	3	60.6573	230488	4969.41	Inos
16	B4	4	60.9854	228860	5131.95	Inos
16	B4	5	61.3135	227661	5316.11	Inos
16	B4	6	61.6417	225751	5517.31	Inos
16	B4	7	61.9698	224151	5712.6	Inos
16	B4	8	62.2979	222199	5870.85	Inos
16	B4	9	62.6261	219851	5988.41	Inos
16	B4	10	62.9542	216761	6061.45	Inos
16	B4	11	63.2823	214791	6103.72	Inos
16	B4	12	63.6105	213951	6139.36	Inos
16	B4	13	63.9386	210851	6189.57	Inos
16	B4	14	64.2667	209169	6261.05	Inos
16	B4	15	64.5949	207347	6342.59	Inos
16	B4	16	64.923	204865	6410.98	Inos
16	B4	17	65.2512	202284	6443.24	Inos
16	B4	18	65.5793	200162	6428.79	Inos
16	B4	19	65.9074	196659	6375.11	Inos
16	B4	20	66.2355	195581	6304.14	Inos
16	B4	21	66.5637	193632	6242.02	Inos
16	B4	22	66.8918	191081	6207.94	Inos
16	B4	23	67.22	188959	6207.79	Inos
16	B4	24	67.5481	186732	6234.39	Inos
16	B4	25	67.8762	185336	6272.34	Inos
16	B4	26	68.2044	182494	6304.5	Inos
16	B4	27	68.5325	180564	6318.16	Inos
16	B4	28	68.8606	177361	6308.87	Inos
16	B4	29	69.1888	176393	6280.19	Inos
16	B4	30	69.5169	174017	6239.57	Inos
16	B4	31	69.845	171731	6193.69	Inos
16	B4	32	70.1732	169655	6146.3	Inos
16	B4	33	70.5013	167253	6099.66	Inos
16	B4	34	70.8294	165502	6056.89	Inos
16	B4	35	71.1576	163651	6022.06	Inos
16	B4	36	71.4857	161658	5997.6	Inos
16	B4	37	71.8138	159536	5981.53	Inos
16	B4	38	72.142	157813	5967.49	Inos
16	B4	39	72.4701	155352	5948.27	Inos
16	B4	40	72.7982	153466	5919.77	Inos
16	B4	41	73.1264	151030	5882.68	Inos
16	B4	42	73.4545	149957	5840.53	Inos
16	B4	43	73.7826	148187	5796.45	Inos
16	B4	44	74.1108	145021	5751.54	Inos
16	B4	45	74.4389	143330	5705.77	Inos
16	B4	46	74.767	142072	5658.9	Inos
16	B4	47	75.0952	140139	5605.55	Inos
16	B4	48	75.4233	138532	5548.91	Inos
16	B4	49	75.7514	135862	5487.2	Inos
16	B4	50	76.0796	134082	5422.33	Inos
16	B4	51	76.4077	132434	5362.48	Inos
16	B4	52	76.7359	131680	5319.35	Inos
16	B4	53	77.064	129490	5301.37	Inos
16	B4	54	77.3921	126782	5307.89	Inos
16	B4	55	77.7203	126144	5327.99	Inos
16	B4	56	78.0484	123715	5344.26	Inos
16	B4	57	78.3765	122167	5339.03	Inos
16	B4	58	78.7047	119770	5300.76	Inos
16	B4	59	79.0328	117966	5229.18	Inos
16	B4	60	79.3609	116264	5137.08	Inos
16	B4	61	79.6891	115062	5046.46	Inos
16	B4	62	80.0172	113307	4979.53	Inos
16	B4	63	80.3453	112062	4948.19	Inos
16	B4	64	80.6735	110276	4948.22	Inos
16	B4	65	81.0016	107978	4961.31	Inos
16	B4	66	81.3297	106829	4964.44	Inos
16	B4	67	81.6579	104656	4941.89	Inos
16	B4	68	81.986	102742	4895.17	Inos
16	B4	69	82.3141	101564	4847.59	Inos
16	B4	70	82.6423	100473	4844.82	Inos
16	B4	71	82.9704	98531	4955.38	Inos
16	B4	72	83.2985	97452.5	5276.66	Inos
16	B4	73	83.6267	96083.1	5919.09	Inos
16	B4	74	83.9548	94587.9	7011.85	Inos
16	B4	75	84.2829	91219.6	8808.85	Inos
16	B4	76	84.6111	89655.2	11506.3	Inos
16	B4	77	84.9392	85778.9	15166.7	Inos
16	B4	78	85.2673	77434.7	19577.8	Inos
16	B4	79	85.5955	62299	24167.1	Inos
16	B4	80	85.9236	41161.8	28062.6	Inos
16	B4	81	86.2517	17380.3	30332.3	Inos
16	B4	82	86.5799	1584.76	30323.5	Inos
16	B4	83	86.908	-1414	27937.1	Inos
16	B4	84	87.2361	-2375.63	23682.8	Inos
16	B4	85	87.5643	-3539.72	18479.1	Inos
16	B4	86	87.8924	-3699.51	13309.6	Inos
16	B4	87	88.2206	-3487.36	8912.88	Inos
16	B4	88	88.5487	-3320.16	5634.53	Inos
16	B4	89	88.8768	-4061.3	3225.9	Inos
16	B4	90	89.205	-4052.73	1809.39	Inos
16	B4	91	89.5331	-3701.4	1062.15	Inos
16	B4	92	89.8612	-4470.78	699.435	Inos
16	B4	93	90.1894	-5161.64	521.374	Inos
16	B4	94	90.5175	-4565.82	414.016	Inos
16	B4	95	90.8456	-4874.53	328.435	Inos
16	B4	96	91.1738	-3986.36	254.033	Inos
16	B4	97	91.5019	-5309.17	194.954	Inos
16	B4	98	91.83	-4570.73	154.805	Inos
16	B4	99	92.1582	-5013.21	131.336	Inos
16	B4	100	92.4863	-4788.22	118.423	Inos
16	B4	101	92.8144	-4956.81	110.071	Inos
16	B4	102	93.1426	-5052.04	102.382	Inos
16	B4	103	93.4707	-4817.16	92.8682	Inos
16	B4	104	93.7988	-5214.5	79.0132	Inos
16	B4	105	94.127	-5114.26	58.0098	Inos
16	B4	106	94.4551	-5265.9	27.9341	Inos
16	B4	107	94.7832	-5087.43	-10.8101	Inos
17	B5	1	60.0012	408480	8186.04	COX-2
17	B5	2	60.3292	405567	8355.51	COX-2
17	B5	3	60.6572	402851	8532.53	COX-2
17	B5	4	60.9852	400623	8722.93	COX-2
17	B5	5	61.3132	397922	8932.19	COX-2
17	B5	6	61.6412	395048	9157.29	COX-2
17	B5	7	61.9692	392225	9379.72	COX-2
17	B5	8	62.2971	388585	9578.69	COX-2
17	B5	9	62.6251	385193	9734.98	COX-2
17	B5	10	62.9531	380919	9844.43	COX-2
17	B5	11	63.2811	377917	9920.04	COX-2
17	B5	12	63.6091	374849	9984.33	COX-2
17	B5	13	63.9371	370962	10056.5	COX-2
17	B5	14	64.2651	368282	10143.5	COX-2
17	B5	15	64.5931	364595	10237.9	COX-2
17	B5	16	64.9211	360194	10323.2	COX-2
17	B5	17	65.2491	357503	10380.7	COX-2
17	B5	18	65.5771	353455	10397	COX-2
17	B5	19	65.9051	349665	10367.6	COX-2
17	B5	20	66.233	345682	10299.3	COX-2
17	B5	21	66.561	341832	10207.9	COX-2
17	B5	22	66.889	338726	10113.1	COX-2
17	B5	23	67.217	335505	10031.4	COX-2
17	B5	24	67.545	332097	9972.4	COX-2
17	B5	25	67.873	327773	9937.54	COX-2
17	B5	26	68.201	325265	9922.04	COX-2
17	B5	27	68.529	322179	9916.32	COX-2
17	B5	28	68.857	318826	9908.7	COX-2
17	B5	29	69.185	314547	9888.64	COX-2
17	B5	30	69.513	311393	9851.95	COX-2
17	B5	31	69.841	307640	9803.16	COX-2
17	B5	32	70.1689	305260	9753.64	COX-2
17	B5	33	70.4969	301496	9715.62	COX-2
17	B5	34	70.8249	298263	9696.54	COX-2
17	B5	35	71.1529	295074	9696.24	COX-2
17	B5	36	71.4809	291368	9707.61	COX-2
17	B5	37	71.8089	289242	9717.87	COX-2
17	B5	38	72.1369	285211	9711.01	COX-2
17	B5	39	72.4649	281673	9671.69	COX-2
17	B5	40	72.7929	278480	9590.24	COX-2
17	B5	41	73.1209	274732	9467.25	COX-2
17	B5	42	73.4489	272490	9315.04	COX-2
17	B5	43	73.7768	269137	9155.86	COX-2
17	B5	44	74.1048	265152	9014.47	COX-2
17	B5	45	74.4328	262605	8916.1	COX-2
17	B5	46	74.7608	261121	8871.22	COX-2
17	B5	47	75.0888	258109	8872.29	COX-2
17	B5	48	75.4168	253297	8895.89	COX-2
17	B5	49	75.7448	250894	8914	COX-2
17	B5	50	76.0728	248513	8907.26	COX-2
17	B5	51	76.4008	244381	8872.18	COX-2
17	B5	52	76.7288	242371	8818.34	COX-2
17	B5	53	77.0568	238833	8758.55	COX-2
17	B5	54	77.3848	236714	8699.76	COX-2
17	B5	55	77.7127	233013	8639.88	COX-2
17	B5	56	78.0407	230098	8572.12	COX-2
17	B5	57	78.3687	226858	8492.27	COX-2
17	B5	58	78.6967	224750	8405.24	COX-2
17	B5	59	79.0247	221250	8328.76	COX-2
17	B5	60	79.3527	218612	8296.63	COX-2
17	B5	61	79.6807	216643	8367.99	COX-2
17	B5	62	80.0087	213068	8647.88	COX-2
17	B5	63	80.3367	210796	9317.64	COX-2
17	B5	64	80.6647	207768	10660.8	COX-2
17	B5	65	80.9927	205428	13094.9	COX-2
17	B5	66	81.3206	201909	17095.5	COX-2
17	B5	67	81.6486	198663	23045.7	COX-2
17	B5	68	81.9766	193443	30985.7	COX-2
17	B5	69	82.3046	185583	40349.8	COX-2
17	B5	70	82.6326	169535	49849.4	COX-2
17	B5	71	82.9606	137360	57658.2	COX-2
17	B5	72	83.2886	88524.3	61927.9	COX-2
17	B5	73	83.6166	47730.7	61458.7	COX-2
17	B5	74	83.9446	27134.8	56196.4	COX-2
17	B5	75	84.2726	21936.1	47280.1	COX-2
17	B5	76	84.6006	20844.5	36603.5	COX-2
17	B5	77	84.9286	19343.1	26125.9	COX-2
17	B5	78	85.2565	18436.8	17280.8	COX-2
17	B5	79	85.5845	19699	10716.8	COX-2
17	B5	80	85.9125	17973.7	6354.82	COX-2
17	B5	81	86.2405	17625.7	3772.34	COX-2
17	B5	82	86.5685	17508	2407.19	COX-2
17	B5	83	86.8965	16721.6	1757.64	COX-2
17	B5	84	87.2245	16240	1476.01	COX-2
17	B5	85	87.5525	15968.1	1359.36	COX-2
17	B5	86	87.8805	15638.8	1304.55	COX-2
17	B5	87	88.2085	15154.3	1262.59	COX-2
17	B5	88	88.5365	14347.4	1209.01	COX-2
17	B5	89	88.8645	13810.4	1131.74	COX-2
17	B5	90	89.1924	13654.7	1029.44	COX-2
17	B5	91	89.5204	13708.6	911.618	COX-2
17	B5	92	89.8484	13526.7	794.989	COX-2
17	B5	93	90.1764	13044.5	696.662	COX-2
17	B5	94	90.5044	12961.4	627.88	COX-2
17	B5	95	90.8324	12826.1	591.106	COX-2
17	B5	96	91.1604	13186.3	580.402	COX-2
17	B5	97	91.4884	11908.8	583.642	COX-2
17	B5	98	91.8164	12289.9	585.795	COX-2
17	B5	99	92.1444	12256.4	573.451	COX-2
17	B5	100	92.4724	10721.8	539.8	COX-2
17	B5	101	92.8004	11656.3	487.565	COX-2
17	B5	102	93.1283	11707.1	427.304	COX-2
17	B5	103	93.4563	11543.2	371.278	COX-2
17	B5	104	93.7843	10757.5	326.947	COX-2
17	B5	105	94.1123	10847.9	294.596	COX-2
17	B5	106	94.4403	11389.6	270.104	COX-2
17	B5	107	94.7683	10974.1	249.416	COX-2
18	B6	1	60.0012	330801	6937.99	COX-2
18	B6	2	60.3292	329900	7071.49	COX-2
18	B6	3	60.6572	326823	7228.98	COX-2
18	B6	4	60.9852	325197	7411.35	COX-2
18	B6	5	61.3132	323083	7612.17	COX-2
18	B6	6	61.6412	320935	7805.39	COX-2
18	B6	7	61.9692	317335	7977.87	COX-2
18	B6	8	62.2971	315230	8126.53	COX-2
18	B6	9	62.6251	310618	8247.34	COX-2
18	B6	10	62.9531	309653	8343.04	COX-2
18	B6	11	63.2811	306291	8418.62	COX-2
18	B6	12	63.6091	303282	8477.49	COX-2
18	B6	13	63.9371	299530	8520.65	COX-2
18	B6	14	64.2651	296987	8547.23	COX-2
18	B6	15	64.5931	294923	8554.27	COX-2
18	B6	16	64.9211	290776	8537.21	COX-2
18	B6	17	65.2491	288452	8492.92	COX-2
18	B6	18	65.5771	285490	8425.63	COX-2
18	B6	19	65.9051	280979	8350.52	COX-2
18	B6	20	66.233	279799	8290.04	COX-2
18	B6	21	66.561	275762	8263.09	COX-2
18	B6	22	66.889	274893	8273.42	COX-2
18	B6	23	67.217	270619	8306.73	COX-2
18	B6	24	67.545	267632	8339.12	COX-2
18	B6	25	67.873	264505	8351.4	COX-2
18	B6	26	68.201	261531	8338.45	COX-2
18	B6	27	68.529	259277	8307.79	COX-2
18	B6	28	68.857	256821	8270.4	COX-2
18	B6	29	69.185	253765	8232.74	COX-2
18	B6	30	69.513	250110	8195.62	COX-2
18	B6	31	69.841	248009	8159.31	COX-2
18	B6	32	70.1689	244455	8127.3	COX-2
18	B6	33	70.4969	242764	8105.14	COX-2
18	B6	34	70.8249	239995	8095.14	COX-2
18	B6	35	71.1529	236872	8092.88	COX-2
18	B6	36	71.4809	233994	8088.29	COX-2
18	B6	37	71.8089	231292	8070.66	COX-2
18	B6	38	72.1369	228926	8033.2	COX-2
18	B6	39	72.4649	225845	7974.43	COX-2
18	B6	40	72.7929	223255	7897.09	COX-2
18	B6	41	73.1209	220786	7806.9	COX-2
18	B6	42	73.4489	217686	7712.4	COX-2
18	B6	43	73.7768	215639	7616.34	COX-2
18	B6	44	74.1048	212693	7539.93	COX-2
18	B6	45	74.4328	210425	7494.78	COX-2
18	B6	46	74.7608	208356	7482.77	COX-2
18	B6	47	75.0888	205975	7495.31	COX-2
18	B6	48	75.4168	202592	7515.84	COX-2
18	B6	49	75.7448	200358	7526.06	COX-2
18	B6	50	76.0728	197815	7512.38	COX-2
18	B6	51	76.4008	195259	7469.04	COX-2
18	B6	52	76.7288	193383	7398.85	COX-2
18	B6	53	77.0568	189675	7312.36	COX-2
18	B6	54	77.3848	187517	7225.98	COX-2
18	B6	55	77.7127	185610	7157.53	COX-2
18	B6	56	78.0407	183538	7118.38	COX-2
18	B6	57	78.3687	181009	7107.06	COX-2
18	B6	58	78.6967	178715	7111.07	COX-2
18	B6	59	79.0247	175205	7119.28	COX-2
18	B6	60	79.3527	172646	7141.63	COX-2
18	B6	61	79.6807	171582	7229.21	COX-2
18	B6	62	80.0087	168634	7492.04	COX-2
18	B6	63	80.3367	166646	8074.96	COX-2
18	B6	64	80.6647	164184	9214.41	COX-2
18	B6	65	80.9927	161729	11264.9	COX-2
18	B6	66	81.3206	159134	14591.9	COX-2
18	B6	67	81.6486	155629	19465.6	COX-2
18	B6	68	81.9766	151745	25861.6	COX-2
18	B6	69	82.3046	143761	33264.6	COX-2
18	B6	70	82.6326	128721	40599.6	COX-2
18	B6	71	82.9606	98874.1	46410.5	COX-2
18	B6	72	83.2886	57424.5	49287.4	COX-2
18	B6	73	83.6166	24455.8	48388.4	COX-2
18	B6	74	83.9446	8999.11	43794.1	COX-2
18	B6	75	84.2726	5047.02	36497.5	COX-2
18	B6	76	84.6006	4465.91	28025	COX-2
18	B6	77	84.9286	3725.59	19892.2	COX-2
18	B6	78	85.2565	4111.55	13160.3	COX-2
18	B6	79	85.5845	3653.19	8264.27	COX-2
18	B6	80	85.9125	2745.27	4817.84	COX-2
18	B6	81	86.2405	3512.87	2802.28	COX-2
18	B6	82	86.5685	1997.31	1766.64	COX-2
18	B6	83	86.8965	1791.61	1283.5	COX-2
18	B6	84	87.2245	2070.25	1067.26	COX-2
18	B6	85	87.5525	991.382	959.336	COX-2
18	B6	86	87.8805	1044.97	886.144	COX-2
18	B6	87	88.2085	1006.8	819.067	COX-2
18	B6	88	88.5365	356.332	748.343	COX-2
18	B6	89	88.8645	333.352	671.492	COX-2
18	B6	90	89.1924	-412.059	591.102	COX-2
18	B6	91	89.5204	187.319	515.237	COX-2
18	B6	92	89.8484	-70.8228	455.244	COX-2
18	B6	93	90.1764	-118.565	419.757	COX-2
18	B6	94	90.5044	-216.267	407.989	COX-2
18	B6	95	90.8324	-836.911	407.146	COX-2
18	B6	96	91.1604	-721.809	396.66	COX-2
18	B6	97	91.4884	-1156.21	357.796	COX-2
18	B6	98	91.8164	-1392.13	283.804	COX-2
18	B6	99	92.1444	-1281.48	185.104	COX-2
18	B6	100	92.4724	-1286.91	85.9438	COX-2
18	B6	101	92.8004	-501.861	13.1245	COX-2
18	B6	102	93.1283	-407.957	-17.7852	COX-2
18	B6	103	93.4563	-1467.83	-10.6768	COX-2
18	B6	104	93.7843	-1329.74	13.9062	COX-2
18	B6	105	94.1123	-1384.51	30.8794	COX-2
18	B6	106	94.4403	-682.019	23.8169	COX-2
18	B6	107	94.7683	-1753.86	-9.05127	COX-2
19	B7	1	60.001	360656	8246.24	IL-6
19	B7	2	60.329	357238	8350.5	IL-6
19	B7	3	60.657	355534	8459.38	IL-6
19	B7	4	60.9849	352887	8575.16	IL-6
19	B7	5	61.3129	349585	8702.76	IL-6
19	B7	6	61.6409	347220	8846.01	IL-6
19	B7	7	61.9689	344535	9012.18	IL-6
19	B7	8	62.2969	340120	9177.52	IL-6
19	B7	9	62.6249	338247	9326.09	IL-6
19	B7	10	62.9528	333485	9443.63	IL-6
19	B7	11	63.2808	331559	9521.68	IL-6
19	B7	12	63.6088	327526	9560.35	IL-6
19	B7	13	63.9368	323352	9567.76	IL-6
19	B7	14	64.2648	321035	9557.15	IL-6
19	B7	15	64.5928	317974	9541.88	IL-6
19	B7	16	64.9207	314208	9530.32	IL-6
19	B7	17	65.2487	310729	9523.72	IL-6
19	B7	18	65.5767	308073	9517.35	IL-6
19	B7	19	65.9047	304331	9504.32	IL-6
19	B7	20	66.2327	301000	9480.69	IL-6
19	B7	21	66.5606	296879	9448.58	IL-6
19	B7	22	66.8886	294389	9415.02	IL-6
19	B7	23	67.2166	290854	9387.36	IL-6
19	B7	24	67.5446	287579	9366.22	IL-6
19	B7	25	67.8726	284950	9342.93	IL-6
19	B7	26	68.2006	281147	9303.39	IL-6
19	B7	27	68.5285	278145	9237.67	IL-6
19	B7	28	68.8565	274340	9148.65	IL-6
19	B7	29	69.1845	271248	9053.47	IL-6
19	B7	30	69.5125	269447	8975.08	IL-6
19	B7	31	69.8405	265533	8929.96	IL-6
19	B7	32	70.1684	262814	8918.82	IL-6
19	B7	33	70.4964	259332	8927.31	IL-6
19	B7	34	70.8244	256815	8934.77	IL-6
19	B7	35	71.1524	253254	8926.28	IL-6
19	B7	36	71.4804	249809	8899.82	IL-6
19	B7	37	71.8084	247220	8865.79	IL-6
19	B7	38	72.1363	244793	8839.07	IL-6
19	B7	39	72.4643	241531	8829.69	IL-6
19	B7	40	72.7923	238826	8837.76	IL-6
19	B7	41	73.1203	234593	8854.42	IL-6
19	B7	42	73.4483	232413	8866.13	IL-6
19	B7	43	73.7763	229665	8857.78	IL-6
19	B7	44	74.1042	226046	8816.83	IL-6
19	B7	45	74.4322	222966	8739.81	IL-6
19	B7	46	74.7602	219766	8628.99	IL-6
19	B7	47	75.0882	216587	8508.24	IL-6
19	B7	48	75.4162	214218	8424.11	IL-6
19	B7	49	75.7441	212056	8445.22	IL-6
19	B7	50	76.0721	209574	8663.85	IL-6
19	B7	51	76.4001	206125	9241.9	IL-6
19	B7	52	76.7281	203073	10388.2	IL-6
19	B7	53	77.0561	201551	12364.6	IL-6
19	B7	54	77.3841	196485	15519.1	IL-6
19	B7	55	77.712	193615	20206.7	IL-6
19	B7	56	78.04	188723	26654.7	IL-6
19	B7	57	78.368	181255	34769.9	IL-6
19	B7	58	78.696	169392	43953.9	IL-6
19	B7	59	79.024	152029	53032.9	IL-6
19	B7	60	79.3519	123950	60407.1	IL-6
19	B7	61	79.6799	88880.7	64449.6	IL-6
19	B7	62	80.0079	48613.8	64041	IL-6
19	B7	63	80.3359	23088.7	59012.3	IL-6
19	B7	64	80.6639	14311.8	50262.3	IL-6
19	B7	65	80.9919	11808.3	39466.9	IL-6
19	B7	66	81.3198	11742.8	28511.8	IL-6
19	B7	67	81.6478	11148.4	18921.1	IL-6
19	B7	68	81.9758	10976.7	11526.3	IL-6
19	B7	69	82.3038	10436.9	6655.73	IL-6
19	B7	70	82.6318	10617.6	3812.19	IL-6
19	B7	71	82.9597	9182.31	2256.46	IL-6
19	B7	72	83.2877	10538.1	1495.95	IL-6
19	B7	73	83.6157	8957.73	1154.63	IL-6
19	B7	74	83.9437	8481.44	991.016	IL-6
19	B7	75	84.2717	7744.42	876.222	IL-6
19	B7	76	84.5997	7944.06	761.975	IL-6
19	B7	77	84.9276	7117.02	649.821	IL-6
19	B7	78	85.2556	7882.72	562.995	IL-6
19	B7	79	85.5836	7686.78	522.513	IL-6
19	B7	80	85.9116	6610.39	532.198	IL-6
19	B7	81	86.2396	7048.58	576.906	IL-6
19	B7	82	86.5676	6029	632.506	IL-6
19	B7	83	86.8955	5660.77	679.783	IL-6
19	B7	84	87.2235	5584.48	712.438	IL-6
19	B7	85	87.5515	5817.19	734.123	IL-6
19	B7	86	87.8795	5598.71	747.964	IL-6
19	B7	87	88.2075	4212.08	747.864	IL-6
19	B7	88	88.5354	4039.8	719.24	IL-6
19	B7	89	88.8634	3930.46	648.93	IL-6
19	B7	90	89.1914	3404.68	536.444	IL-6
19	B7	91	89.5194	3848.65	397.991	IL-6
19	B7	92	89.8474	3676.24	260.68	IL-6
19	B7	93	90.1754	3651.26	151.213	IL-6
19	B7	94	90.5033	3489.93	85.8604	IL-6
19	B7	95	90.8313	3895.65	66.0215	IL-6
19	B7	96	91.1593	3386.21	79.9531	IL-6
19	B7	97	91.4873	3264.51	108.824	IL-6
19	B7	98	91.8153	2695.96	134.174	IL-6
19	B7	99	92.1432	3089.09	143.62	IL-6
19	B7	100	92.4712	2842.33	132.414	IL-6
19	B7	101	92.7992	2823.34	100.994	IL-6
19	B7	102	93.1272	2448.41	51.502	IL-6
19	B7	103	93.4552	2578	-13.2812	IL-6
19	B7	104	93.7832	2266.46	-88.0234	IL-6
19	B7	105	94.1111	2612.11	-162.892	IL-6
19	B7	106	94.4391	2662.97	-225.168	IL-6
19	B7	107	94.7671	3597.07	-264.672	IL-6
20	B8	1	60.001	405646	9167.25	IL-6
20	B8	2	60.329	404200	9335.21	IL-6
20	B8	3	60.657	401582	9514.35	IL-6
20	B8	4	60.9849	398189	9694.06	IL-6
20	B8	5	61.3129	394457	9870.22	IL-6
20	B8	6	61.6409	391608	10046	IL-6
20	B8	7	61.9689	388737	10242.7	IL-6
20	B8	8	62.2969	384204	10449.5	IL-6
20	B8	9	62.6249	381260	10655.7	IL-6
20	B8	10	62.9528	377780	10841.3	IL-6
20	B8	11	63.2808	373923	10982.5	IL-6
20	B8	12	63.6088	369399	11062.8	IL-6
20	B8	13	63.9368	365276	11081.5	IL-6
20	B8	14	64.2648	362407	11054.9	IL-6
20	B8	15	64.5928	357873	11008.2	IL-6
20	B8	16	64.9207	354800	10963.9	IL-6
20	B8	17	65.2487	350926	10931.8	IL-6
20	B8	18	65.5767	347570	10907.4	IL-6
20	B8	19	65.9047	343421	10878.4	IL-6
20	B8	20	66.2327	339095	10834.7	IL-6
20	B8	21	66.5606	335498	10775.8	IL-6
20	B8	22	66.8886	331908	10710.9	IL-6
20	B8	23	67.2166	328173	10653.8	IL-6
20	B8	24	67.5446	325117	10614.9	IL-6
20	B8	25	67.8726	320542	10596.4	IL-6
20	B8	26	68.2006	317770	10591.3	IL-6
20	B8	27	68.5285	314639	10586.5	IL-6
20	B8	28	68.8565	310291	10567.9	IL-6
20	B8	29	69.1845	306169	10526.8	IL-6
20	B8	30	69.5125	303596	10463.7	IL-6
20	B8	31	69.8405	299183	10388.9	IL-6
20	B8	32	70.1684	296300	10317.9	IL-6
20	B8	33	70.4964	292783	10266.4	IL-6
20	B8	34	70.8244	288933	10243.5	IL-6
20	B8	35	71.1524	286376	10248.9	IL-6
20	B8	36	71.4804	282491	10272.7	IL-6
20	B8	37	71.8084	279498	10298	IL-6
20	B8	38	72.1363	274916	10307.5	IL-6
20	B8	39	72.4643	272570	10290.3	IL-6
20	B8	40	72.7923	268303	10246.8	IL-6
20	B8	41	73.1203	264694	10187.1	IL-6
20	B8	42	73.4483	261799	10123.1	IL-6
20	B8	43	73.7763	259201	10059.3	IL-6
20	B8	44	74.1042	254810	9993.75	IL-6
20	B8	45	74.4322	251314	9910.32	IL-6
20	B8	46	74.7602	247969	9806.07	IL-6
20	B8	47	75.0882	244452	9697.96	IL-6
20	B8	48	75.4162	241514	9628.13	IL-6
20	B8	49	75.7441	239803	9664.49	IL-6
20	B8	50	76.0721	235283	9904.6	IL-6
20	B8	51	76.4001	232736	10529.7	IL-6
20	B8	52	76.7281	229763	11779.2	IL-6
20	B8	53	77.0561	225866	13969.9	IL-6
20	B8	54	77.3841	222617	17520.4	IL-6
20	B8	55	77.712	218528	22859.1	IL-6
20	B8	56	78.04	213039	30261.9	IL-6
20	B8	57	78.368	205383	39624.1	IL-6
20	B8	58	78.696	191958	50245	IL-6
20	B8	59	79.024	171458	60748.8	IL-6
20	B8	60	79.3519	140080	69268.3	IL-6
20	B8	61	79.6799	98953.3	73915.4	IL-6
20	B8	62	80.0079	52970.4	73406.8	IL-6
20	B8	63	80.3359	25086.3	67572.7	IL-6
20	B8	64	80.6639	13941	57480.8	IL-6
20	B8	65	80.9919	12968.7	45083.8	IL-6
20	B8	66	81.3198	12544.9	32554.3	IL-6
20	B8	67	81.6478	11809.4	21626.1	IL-6
20	B8	68	81.9758	10294.5	13223.1	IL-6
20	B8	69	82.3038	10888	7679.01	IL-6
20	B8	70	82.6318	10587.3	4428.98	IL-6
20	B8	71	82.9597	9996.19	2623.44	IL-6
20	B8	72	83.2877	9909.45	1709.08	IL-6
20	B8	73	83.6157	8539.37	1275.94	IL-6
20	B8	74	83.9437	8735.27	1072.03	IL-6
20	B8	75	84.2717	7919.69	967.888	IL-6
20	B8	76	84.5997	8648.86	907.756	IL-6
20	B8	77	84.9276	7847.81	868.929	IL-6
20	B8	78	85.2556	6806.31	838.771	IL-6
20	B8	79	85.5836	6269.82	808.707	IL-6
20	B8	80	85.9116	7412.72	777.149	IL-6
20	B8	81	86.2396	6003.7	751.541	IL-6
20	B8	82	86.5676	6314.54	744.593	IL-6
20	B8	83	86.8955	5464.38	766.193	IL-6
20	B8	84	87.2235	5718.32	815.521	IL-6
20	B8	85	87.5515	5797.11	877.244	IL-6
20	B8	86	87.8795	4597.06	924.399	IL-6
20	B8	87	88.2075	3332.43	928.665	IL-6
20	B8	88	88.5354	3484.64	874.693	IL-6
20	B8	89	88.8634	3460.2	770.301	IL-6
20	B8	90	89.1914	3517.97	644.416	IL-6
20	B8	91	89.5194	3905.84	532.437	IL-6
20	B8	92	89.8474	3238.44	458.216	IL-6
20	B8	93	90.1754	2329.73	424.212	IL-6
20	B8	94	90.5033	3202.38	414.354	IL-6
20	B8	95	90.8313	2348.6	405.039	IL-6
20	B8	96	91.1593	2604.22	376.426	IL-6
20	B8	97	91.4873	1822.9	319.606	IL-6
20	B8	98	91.8153	1632.26	239.131	IL-6
20	B8	99	92.1432	2223.19	151.092	IL-6
20	B8	100	92.4712	2119.08	76.3975	IL-6
20	B8	101	92.7992	2648.67	30.8604	IL-6
20	B8	102	93.1272	1615.35	17.1855	IL-6
20	B8	103	93.4552	1891.34	24.25	IL-6
20	B8	104	93.7832	1522.85	34.292	IL-6
20	B8	105	94.1111	1897.27	32.7822	IL-6
20	B8	106	94.4391	1503.22	14.3477	IL-6
20	B8	107	94.7671	1619.93	-17.8623	IL-6
21	B9	1	60.0009	281125	7420.58	TNF-a
21	B9	2	60.3291	278559	7485.83	TNF-a
21	B9	3	60.6573	276971	7554.6	TNF-a
21	B9	4	60.9855	274136	7626	TNF-a
21	B9	5	61.3137	271715	7703.08	TNF-a
21	B9	6	61.6419	268726	7787.62	TNF-a
21	B9	7	61.9701	267087	7874.27	TNF-a
21	B9	8	62.2983	264037	7949.97	TNF-a
21	B9	9	62.6265	261026	8000.29	TNF-a
21	B9	10	62.9547	257193	8018.93	TNF-a
21	B9	11	63.2829	255018	8012.56	TNF-a
21	B9	12	63.6112	252233	7997.25	TNF-a
21	B9	13	63.9394	249794	7989.26	TNF-a
21	B9	14	64.2676	246676	7996.38	TNF-a
21	B9	15	64.5958	243920	8015.37	TNF-a
21	B9	16	64.924	241584	8035.66	TNF-a
21	B9	17	65.2522	238260	8045.93	TNF-a
21	B9	18	65.5804	235317	8039.59	TNF-a
21	B9	19	65.9086	232130	8016.31	TNF-a
21	B9	20	66.2368	230300	7979.58	TNF-a
21	B9	21	66.565	226301	7933.5	TNF-a
21	B9	22	66.8932	224259	7881.1	TNF-a
21	B9	23	67.2214	220953	7825.46	TNF-a
21	B9	24	67.5496	218045	7771.47	TNF-a
21	B9	25	67.8778	216151	7725.59	TNF-a
21	B9	26	68.206	213207	7692.62	TNF-a
21	B9	27	68.5342	210985	7672.31	TNF-a
21	B9	28	68.8624	207866	7658.1	TNF-a
21	B9	29	69.1906	205396	7640.3	TNF-a
21	B9	30	69.5188	202654	7611.16	TNF-a
21	B9	31	69.847	199822	7569.15	TNF-a
[truncated: 6,603 more rows]

## Sheet: Melt Curve Result
Block Type	96-Well 0.2-mL Block
Calibration Background is expired	No
Calibration Background performed on	07-22-2020
Calibration Pure Dye ABY is expired	No
Calibration Pure Dye ABY performed on	07-22-2020
Calibration Pure Dye FAM is expired	No
Calibration Pure Dye FAM performed on	07-22-2020
Calibration Pure Dye JUN is expired	No
Calibration Pure Dye JUN performed on	07-22-2020
Calibration Pure Dye NED is expired	No
Calibration Pure Dye NED performed on	07-22-2020
Calibration Pure Dye ROX is expired	No
Calibration Pure Dye ROX performed on	07-22-2020
Calibration Pure Dye SYBR is expired	No
Calibration Pure Dye SYBR performed on	07-22-2020
Calibration Pure Dye TAMRA is expired	No
Calibration Pure Dye TAMRA performed on	07-22-2020
Calibration Pure Dye VIC is expired	No
Calibration Pure Dye VIC performed on	07-22-2020
Calibration ROI is expired	No
Calibration ROI performed on	07-22-2020
Calibration Uniformity is expired	No
Calibration Uniformity performed on	07-22-2020
Chemistry	SYBR_GREEN
Date Created	2022-01-07 20:25:40 PM CST
Experiment Barcode
Experiment Comment
Experiment File Name	D:\WBG\2022-01-07_G1-E1.eds
Experiment Name	2022-01-07_184711
Experiment Run End Time	2022-01-07 20:07:43 PM CST
Experiment Type	Comparative Cт (ΔΔCт)
Instrument Name	272324596
Instrument Serial Number	272324596
Instrument Type	QuantStudio™ 3 System
Passive Reference	ROX
Post-read Stage/Step
Pre-read Stage/Step
Quantification Cycle Method	Ct
Signal Smoothing On	true
Stage where Melt Analysis is performed	Stage3
Stage/ Cycle where Ct Analysis is performed	Stage2, Step2
User Name
Well	Well Position	Sample	Target Name	Tm	Melt Peak Height
1	A1	Con	Actin	87.2064	31837.8
2	A2	Con	Actin	87.2064	31560.6
3	A3	Con	Inos	86.5799	40538.8
4	A4	Con	Inos	86.5799	43377.8
5	A5	Con	COX-2	83.4526	50879.8
6	A6	Con	COX-2	83.4526	51421
7	A7	Con	IL-6	79.6799	51308.7
8	A8	Con	IL-6	79.8439	56000.3
9	A9	Con	TNF-a	84.7803	32868.9
10	A10	Con	TNF-a	84.7803	31974.5
13	B1	LPS	Actin	87.2064	34897.3
14	B2	LPS	Actin	87.2064	38278.1
15	B3	LPS	Inos	86.4158	41926.7
16	B4	LPS	Inos	86.4158	30633.8
17	B5	LPS	COX-2	83.4526	62319.1
18	B6	LPS	COX-2	83.4526	49328.4
19	B7	LPS	IL-6	79.8439	64837.9
20	B8	LPS	IL-6	79.8439	74346.1
21	B9	LPS	TNF-a	84.6162	24279.2
22	B10	LPS	TNF-a	84.6162	26736.6
25	C1	E1	Actin	87.0425	31373.4
26	C2	E1	Actin	87.0425	31300.2
27	C3	E1	Inos	86.2517	32114.1
28	C4	E1	Inos	86.2517	38957
29	C5	E1	COX-2	83.2886	46472.7
30	C6	E1	COX-2	83.2886	48455.2
31	C7	E1	IL-6	79.8439	65888.5
32	C8	E1	IL-6	79.6799	41391.8
33	C9	E1	TNF-a	84.6162	16074.8
34	C10	E1	TNF-a	84.4521	17017.3
37	D1	E2	Actin	87.0425	36334.5
38	D2	E2	Actin	86.8786	34327
39	D3	E2	Inos	86.2517	38315.5
40	D4	E2	Inos	86.2517	37942.7
41	D5	E2	COX-2	83.2886	50665.3
42	D6	E2	COX-2	83.2886	55827.4
43	D7	E2	IL-6	79.6799	61511.4
44	D8	E2	IL-6	79.8439	70118.1
45	D9	E2	TNF-a	84.4521	27627.2
46	D10	E2	TNF-a	84.288	19421.8
49	E1	E3	Actin	87.0425	35434.2
50	E2	E3	Actin	86.8786	35563.9
51	E3	E3	Inos	86.0877	33382.7
52	E4	E3	Inos	86.0877	40484.2
53	E5	E3	COX-2	83.1246	46758.9
54	E6	E3	COX-2	83.1246	57004.6
55	E7	E3	IL-6	79.8439	69467.5
56	E8	E3	IL-6	79.8439	72234.5
57	E9	E3	TNF-a	84.288	24757.9
57	E9	E3	TNF-a	87.2419	23034
58	E10	E3	TNF-a	87.8983	20508.4
58	E10	E3	TNF-a	84.1239	18816
61	F1	G1	Actin	87.0425	34075.3
62	F2	G1	Actin	86.8786	28016.9
63	F3	G1	Inos	86.0877	35027
64	F4	G1	Inos	86.0877	36736.9
65	F5	G1	COX-2	83.1246	50465.8
66	F6	G1	COX-2	83.1246	50129
67	F7	G1	IL-6	79.6799	55832.2
68	F8	G1	IL-6	79.6799	59796.7
69	F9	G1	TNF-a	84.4521	32814.1
70	F10	G1	TNF-a	84.288	25700.9
73	G1	G2	Actin	87.0425	31416.7
74	G2	G2	Actin	87.0425	34501.5
75	G3	G2	Inos	86.0877	30668.3
76	G4	G2	Inos	86.0877	36761.6
77	G5	G2	COX-2	83.1246	39996.2
78	G6	G2	COX-2	83.1246	50561.5
79	G7	G2	IL-6	79.6799	60071.4
80	G8	G2	IL-6	79.6799	59094.5
81	G9	G2	TNF-a	84.4521	28503.4
82	G10	G2	TNF-a	84.288	27454.2
85	H1	G3	Actin	87.0425	35754.9
86	H2	G3	Actin	87.0425	31514.4
87	H3	G3	Inos	86.0877	39504.8
88	H4	G3	Inos	86.0877	40294.3
89	H5	G3	COX-2	83.1246	58885.7
90	H6	G3	COX-2	82.9606	53649.1
91	H7	G3	IL-6	79.6799	77352
92	H8	G3	IL-6	79.6799	73704.9
93	H9	G3	TNF-a	84.1239	23316.7
94	H10	G3	TNF-a	84.1239	23254.3
