# Supplementary material for: The Immunomodulatory Effects of Active Ingredients From Nigella sativa in RAW264.7 Cells Through NF-κB/MAPK Signaling Pathways
Source: Front Nutr. 2022 May 31;9:899797. doi: 10.3389/fnut.2022.899797 (PMC9194833; doi:10.3389/fnut.2022.899797)
Supplement: Supplementary file 3 [file Data_Sheet_3.ZIP › Original Data/Fig. 5/INOS and Cox-2 protein expression/EG-INOS and COX2-Gray value of protein.xlsx]

## Sheet: Sheet1
			1	2	3	4	5
		Actin	185.223	207.96	233.537	222.597	204.22
			180.166	203.934	227.886	217.158	222.334
			192.748	214.745	240.863	230.003	223.362
			186.046	208.88	234.095	223.253	216.639
										Con	LPS	80	60	40
		INOS	7.977	584.472	547.297	316.36	323.507		INOS/Actin	0.0428766	2.79813	2.33792	1.41705	1.4933		0.0416529	0.00220857
			7.275	583.61	552.031	319.466	330.344			0.0391033	2.794	2.35815	1.43096	1.52486		2.79806	0.00402429
			7.996	585.291	555.14	321.352	332.638			0.0429787	2.80205	2.37143	1.43941	1.53545		2.35583	0.0168711
										0.0416529	2.79806	2.35583	1.42914	1.51787		1.42914	0.0112909
										0.00220857	0.00402429	0.0168711	0.0112909	0.0219265		1.51787	0.0219265
		COX-2	59.738	404.433	377.128	289.078	210.814		COX-2/Actin	0.321093	1.9362	1.611	1.29485	0.973113		0.306278	0.0169424
			57.662	403.656	376.682	286.666	238.527			0.309935	1.93248	1.6091	1.28404	1.10104		1.90745	0.0466207
			53.545	387.191	354.995	273.73	228.901			0.287806	1.85366	1.51645	1.2261	1.0566		1.57885	0.0540451
										0.306278	1.90745	1.57885	1.26833	1.04358		1.26833	0.0369692
										0.0169424	0.0466207	0.0540451	0.0369692	0.0649474		1.04358	0.0649474
