# Supplementary material for: The Immunomodulatory Effects of Active Ingredients From Nigella sativa in RAW264.7 Cells Through NF-κB/MAPK Signaling Pathways
Source: Front Nutr. 2022 May 31;9:899797. doi: 10.3389/fnut.2022.899797 (PMC9194833; doi:10.3389/fnut.2022.899797)
Supplement: Supplementary file 3 [file Data_Sheet_3.ZIP › Original Data/Fig. 5/INOS and Cox-2 protein expression/HXRA -INOS and COX2-Gray value of protein.xlsx]

## Sheet: Sheet1
1	23.714			1	2	3	4	5
2	504.761		Actin	369.051	355.299	314.908	346.268	393.769
3	186.251			352.114	379.348	324.698	359.632	312.063
4	374.648			338.765	325.124	363.086	392.149	359.146
5	283.467
												Con	LPS	8	6	4
			INOS	5.829	571.478	588.803	379.568	447.427			INOS/Actin	0.0157946	1.60844	1.86976	1.09617	1.13627	0.0206172	0.00561283
				9.429	486.057	403.672	304.381	319.621				0.0267783	1.2813	1.24322	0.846368	1.02422	1.35176	0.229709
				6.531	378.942	331.046	296.346	284.102				0.0192789	1.16553	0.911756	0.755697	0.791049	1.34158	0.486518
												0.0206172	1.35176	1.34158	0.899411	0.983845	0.899411	0.176324
												0.00561283	0.229709	0.486518	0.176324	0.176115	0.983845	0.176115
			COX-2	54.036	508.669	388.59	406.153	402.534			COX-2/Actin	0.146419	1.43166	1.23398	1.17294	1.02226	0.080997	0.0606758
				9.356	453.079	286.175	352.902	298.147				0.0265709	1.19436	0.881357	0.981286	0.955406	1.39285	0.182206
				23.714	504.761	186.251	374.648	283.467				0.0700013	1.55252	0.512967	0.955372	0.789281	0.876101	0.360535
												0.080997	1.39285	0.876101	1.03653	0.922315	1.03653	0.118843
												0.0606758	0.182206	0.360535	0.118843	0.119963	0.922315	0.119963
