# Supplementary material for: The Immunomodulatory Effects of Active Ingredients From Nigella sativa in RAW264.7 Cells Through NF-κB/MAPK Signaling Pathways
Source: Front Nutr. 2022 May 31;9:899797. doi: 10.3389/fnut.2022.899797 (PMC9194833; doi:10.3389/fnut.2022.899797)
Supplement: Supplementary file 3 [file Data_Sheet_3.ZIP › Original Data/Fig. 5/INOS and Cox-2 protein expression/HXRARG- INOS and COX2-Gray value of protein.xlsx]

## Sheet: Sheet1
					1	2	3	4	5
				Actin	390.375	362.934	402.447	349.914	417.213
					365.156	403.698	450.369	364.766	357.122
					370.593	376.495	375.463	402.866	389.347
												Con	LPS	80	60	40
				INOS	4.318	315.894	343.217	386.652	417.064		INOS/Actin	0.0110612	0.87039	0.852825	1.10499	0.999643	0.0140964	0.00467441
					7.113	480.362	396.144	378.125	400.255			0.0194793	1.1899	0.879599	1.03662	1.12078	0.919798	0.249104
					4.354	263.208	233.064	200.887	291.99			0.0117487	0.699101	0.620738	0.498645	0.749948	0.784387	0.142356
												0.0140964	0.919798	0.784387	0.880087	0.95679	0.880087	0.332102
												0.00467441	0.249104	0.142356	0.332102	0.189093	0.95679	0.189093
				COX-2	95.614	304.818	291.729	272.939	283.382		COX-2/Actin	0.244929	0.839872	0.724888	0.780017	0.679226	0.24178	0.0238074
					96.349	305.607	293.319	457.145	415.945			0.263857	0.757019	0.651286	1.25326	1.16471	0.883035	0.152258
					80.254	396.154	312.587	375.321	377.869			0.216556	1.05222	0.832537	0.931627	0.97052	0.736237	0.0911572
												0.24178	0.883035	0.736237	0.9883	0.938153	0.9883	0.241656
												0.0238074	0.152258	0.0911572	0.241656	0.244357	0.938153	0.244357
