# Supplementary material for: The Immunomodulatory Effects of Active Ingredients From Nigella sativa in RAW264.7 Cells Through NF-κB/MAPK Signaling Pathways
Source: Front Nutr. 2022 May 31;9:899797. doi: 10.3389/fnut.2022.899797 (PMC9194833; doi:10.3389/fnut.2022.899797)
Supplement: Supplementary file 3 [file Data_Sheet_3.ZIP › Original Data/Fig. 5/INOS and Cox-2 protein expression/MG-INOS and COX2-Gray value of protein.xlsx]

## Sheet: Sheet1
			1	2	3	4	5
		Actin	391.954	422.275	411.052	323.387	332.359
			430.724	448.581	453.596	353.434	364.365
			350.951	381.554	412.276	313.58	317.881
											Con	LPS	80	60	40
		INOS	4.09	429.276	435.71	501.933	335.737			INOS/Actin	0.0104349	1.01658	1.05999	1.55211	1.01016	0.010532	0.000650176
			4.835	432.991	461.376	532.093	353.972				0.0112253	0.965246	1.01715	1.50549	0.971476	1.00655	0.0373097
			3.487	395.982	461.194	528.842	353.801				0.00993586	1.03781	1.11865	1.68647	1.113	1.06526	0.0509562
											0.010532	1.00655	1.06526	1.58136	1.03155	1.58136	0.0939634
											0.000650176	0.0373097	0.0509562	0.0939634	0.0731438	1.03155	0.0731438
		COX-2	76.289	373.369	355.807	338.614	321.71			COX-2/Actin	0.194638	0.884184	0.865601	1.04709	0.967959	0.188308	0.0339699
			65.306	358.439	329.16	300.679	295.178				0.151619	0.799051	0.725668	0.850736	0.810116	0.842302	0.0425833
			76.742	321.906	285.766	338.301	275.364				0.218669	0.843671	0.693142	1.07883	0.866249	0.76147	0.0916343
											0.188308	0.842302	0.76147	0.992219	0.881441	0.992219	0.123552
											0.0339699	0.0425833	0.0916343	0.123552	0.0800108	0.881441	0.0800108
