# Supplementary material for: The Immunomodulatory Effects of Active Ingredients From Nigella sativa in RAW264.7 Cells Through NF-κB/MAPK Signaling Pathways
Source: Front Nutr. 2022 May 31;9:899797. doi: 10.3389/fnut.2022.899797 (PMC9194833; doi:10.3389/fnut.2022.899797)
Supplement: Supplementary file 3 [file Data_Sheet_3.ZIP › Original Data/Fig. 6/IL-6/IL6-HXRARG processed.xls]

## Sheet: 光度测量1
光度测量1
板 1: 板 1
样本	1	2	3	4	5	6	7	8	9	10	11	12
A	未知_0001 1/1	未知_0009 1/1	未知_0017 1/1	未知_0025 1/1	未知_0033 1/1	未知_0041 1/1	未知_0049 1/1	未知_0057 1/1	未知_0065 1/1	未知_0073 1/1	未知_0081 1/1	未知_0089 1/1
B	未知_0002 1/1	未知_0010 1/1	未知_0018 1/1	未知_0026 1/1	未知_0034 1/1	未知_0042 1/1	未知_0050 1/1	未知_0058 1/1	未知_0066 1/1	未知_0074 1/1	未知_0082 1/1	未知_0090 1/1
C	未知_0003 1/1	未知_0011 1/1	未知_0019 1/1	未知_0027 1/1	未知_0035 1/1	未知_0043 1/1	未知_0051 1/1	未知_0059 1/1	未知_0067 1/1	未知_0075 1/1	未知_0083 1/1	未知_0091 1/1
D	未知_0004 1/1	未知_0012 1/1	未知_0020 1/1	未知_0028 1/1	未知_0036 1/1	未知_0044 1/1	未知_0052 1/1	未知_0060 1/1	未知_0068 1/1	未知_0076 1/1	未知_0084 1/1	未知_0092 1/1
E	未知_0005 1/1	未知_0013 1/1	未知_0021 1/1	未知_0029 1/1	未知_0037 1/1	未知_0045 1/1	未知_0053 1/1	未知_0061 1/1	未知_0069 1/1	未知_0077 1/1	未知_0085 1/1	未知_0093 1/1
F	未知_0006 1/1	未知_0014 1/1	未知_0022 1/1	未知_0030 1/1	未知_0038 1/1	未知_0046 1/1	未知_0054 1/1	未知_0062 1/1	未知_0070 1/1	未知_0078 1/1	未知_0086 1/1	未知_0094 1/1
G	未知_0007 1/1	未知_0015 1/1	未知_0023 1/1	未知_0031 1/1	未知_0039 1/1	未知_0047 1/1	未知_0055 1/1	未知_0063 1/1	未知_0071 1/1	未知_0079 1/1	未知_0087 1/1	未知_0095 1/1
H	未知_0008 1/1	未知_0016 1/1	未知_0024 1/1	未知_0032 1/1	未知_0040 1/1	未知_0048 1/1	未知_0056 1/1	未知_0064 1/1	未知_0072 1/1	未知_0080 1/1	未知_0088 1/1	未知_0096 1/1
吸光值	1	2	3	4	5	6	7	8	9	10	11	12
A	0.0017	0.1105	0.4923	0.1926	0.0893	0.0002	0	0	0.0001	0.0001	0.0002	-0.0003
B	0.0004	0.1015	0.5088	0.0005	0.0002	0.0002	0	0	0.0001	0.0001	-0.0003	0
C	0.0006	0.4361	0.0002	0.0004	0.0004	0.0002	0.0001	0.0001	0.0001	0.0001	0	-0.0001
D	0.0003	0.4571	0.0001	0.0003	0.0002	0	0	-0.0001	0.0002	0	-0.0001	-0.0002
E	0.0006	0.539	0.0002	0.0005	0.0005	0.0004	0.0002	0	0.0001	-0.0002	0	-0.0002
F	0.0002	0.5319	0.0002	0.0003	0.0004	0.0004	0	0.0003	0	0.0001	-0.0004	0.0001
G	0.0007	0.299	0.0002	0.0002	0.0001	0	0.0002	0	0.0001	0.0002	-0.0003	-0.0001
H	0.0948	0.3314	0.003	0.0291	0.0005	0.0002	0.0002	0.0002	0.0001	0	0.0002	0.0002
	K	0.1105	0.1015		K	M	100	80	60
	M	0.539	0.5319		7.4431	46.7812	37.6515	42.6354	25.4091
	1	0.4361	0.4571		6.48129	46.1503	39.514	44.0993	28.3253
	2	0.4923	0.5088
	3	0.299	0.3314
