# Supplementary material for: The Immunomodulatory Effects of Active Ingredients From Nigella sativa in RAW264.7 Cells Through NF-κB/MAPK Signaling Pathways
Source: Front Nutr. 2022 May 31;9:899797. doi: 10.3389/fnut.2022.899797 (PMC9194833; doi:10.3389/fnut.2022.899797)
Supplement: Supplementary file 3 [file Data_Sheet_3.ZIP › Original Data/Fig. 8/EG/Gray value of protein.xlsx]

## Sheet: Sheet1
	Con	LPS	80	60	40
P65	360.204	382.833	289.67	290.763	326.941
	334.975	403.245	321.182	291.27	366.082					Con	LPS	80	60	40
	368.952	376.159	351.869	337.195	347.294					0.426914	1.23688	1.43352	1.39176	1.27961	0.459992	0.0424021
									p-P65/P65	0.507793	1.19483	1.21834	1.34046	1.21444	1.25682	0.0740091
										0.445269	1.33876	1.17642	1.26595	1.381	1.27609	0.137936
p-P65	153.776	473.518	415.248	404.673	418.357					0.459992	1.25682	1.27609	1.33273	1.29168	1.33273	0.0632604
	170.098	481.808	391.309	390.436	444.584					0.0424021	0.0740091	0.137936	0.0632604	0.083933	1.29168	0.083933
	164.283	503.586	413.947	426.873	479.612
										0.459992	0.0424021	1.25682	0.0740091	1.27609	0.137936	1.33273	0.0632604	1.29168	0.083933
p-IκB	132.817	340.714	297.697	295.439	304.54
	148.422	369.716	316.826	319.45	323.389					0.40813	0.999683	0.85858	0.896922	0.873063	0.420395	0.0142647
	153.581	349.642	331.904	309.817	301.539				p-IκB/IκB	0.436049	0.977077	0.874041	0.912863	0.974157	0.99091	0.0121229
										0.417007	0.995969	0.953082	0.931092	0.857441	0.895234	0.0506904
										0.420395	0.99091	0.895234	0.913626	0.901554	0.913626	0.0170974
										0.0142647	0.0121229	0.0506904	0.0170974	0.0633596	0.901554	0.0633596
										0.420395	0.0142647	0.99091	0.0121229	0.895234	0.0506904	0.913626	0.0170974	0.901554	0.0633596
IκB	325.428	340.822	346.732	329.392	348.818
	340.379	378.39	362.484	349.943	331.968
	368.294	351.057	348.243	332.746	351.673
