# Supplementary material for: The Immunomodulatory Effects of Active Ingredients From Nigella sativa in RAW264.7 Cells Through NF-κB/MAPK Signaling Pathways
Source: Front Nutr. 2022 May 31;9:899797. doi: 10.3389/fnut.2022.899797 (PMC9194833; doi:10.3389/fnut.2022.899797)
Supplement: Supplementary file 3 [file Data_Sheet_3.ZIP › Original Data/Fig. 8/HXRA/Gray value of protein.xlsx]

## Sheet: Sheet1
	Con	LPS	8	6	4
P65	410.101	441.69	448.841	464.728	442.729
	405.745	434.555	445.044	455.536	419.174
	409.583	441.836	451.929	464.923	482.986
p-P65	204.906	697.658	632.641	596.586	636.438				p-P65/P65	0.499648	1.57952	1.4095	1.28373	1.43753	0.477297	0.0249817
	195.535	689.015	625.334	588.258	624.657					0.481916	1.58556	1.40511	1.29135	1.49021	1.6043	0.0378142
	184.447	728.07	613.099	565.235	595.675					0.450329	1.64783	1.35663	1.21576	1.23332	1.39041	0.02934
										0.477297	1.6043	1.39041	1.26362	1.38702	1.26362	0.0416182
										0.0249817	0.0378142	0.02934	0.0416182	0.135691	1.38702	0.135691
										0.477297	0.0249817	1.6043	0.0378142	1.39041	0.02934	1.26362	0.0416182	1.38702	0.135691
p-IκB	47.422	558.604	512.834	429.68	391.672
	44.732	553.228	507.136	422.783	387.152
	48.032	559.339	517.641	430.147	391.753
										0.139199	1.68659	1.85437	1.3645	0.992864	0.13814	0.0130381
									p-IκB/IκB	0.124605	1.56397	1.5394	1.22554	1.06721	1.64906	0.0738562
										0.150617	1.69661	1.67784	1.30675	1.2374	1.69054	0.157869
										0.13814	1.64906	1.69054	1.29893	1.09916	1.29893	0.0698079
										0.0130381	0.0738562	0.157869	0.0698079	0.12536	1.09916	0.12536
IκB	340.678	331.203	276.554	314.899	394.487
	358.99	353.733	329.437	344.976	362.769					0.13814	0.0130381	1.64906	0.0738562	1.69054	0.157869	1.29893	0.0698079	1.09916	0.12536
	318.902	329.681	308.517	329.174	316.593
