# Supplementary material for: The Immunomodulatory Effects of Active Ingredients From Nigella sativa in RAW264.7 Cells Through NF-κB/MAPK Signaling Pathways
Source: Front Nutr. 2022 May 31;9:899797. doi: 10.3389/fnut.2022.899797 (PMC9194833; doi:10.3389/fnut.2022.899797)
Supplement: Supplementary file 3 [file Data_Sheet_3.ZIP › Original Data/Fig. 8/HXRARG/Gray value of protein.xlsx]

## Sheet: Sheet1
	Con	LPS	80	60	40
P65	606.015	597.47	591.997	581.995	602.021
	623.258	619.064	607.875	597.748	613.355
	652.598	648.812	627.79	617.382	629.372
									Con	LPS	80	60	40
p-P65	122.299	811.015	873.72	826.738	807.428			p-P65/P65	0.201809	1.35742	1.47589	1.42052	1.3412	0.209478	0.0253632
	148.205	878.115	811.88	772.4	721.493				0.237791	1.41846	1.3356	1.29218	1.17631	1.3799	0.0335449
	123.233	884.866	826.756	802.102	854.684				0.188834	1.36382	1.31693	1.2992	1.35799	1.37614	0.0868855
									0.209478	1.3799	1.37614	1.3373	1.29183	1.3373	0.0721578
									0.0253632	0.0335449	0.0868855	0.0721578	0.100401	1.29183	0.100401
									0.209478	0.0253632	1.3799	0.0335449	1.37614	0.0868855	1.3373	0.0721578	1.29183	0.100401
p-IκB	95.3	477.846	402.414	370.776	285.1
	100.488	505.163	425.363	382.355	300.902
	99.605	491.915	416.793	378.266	290.755
								p-IκB/IκB	0.268563	1.28465	1.14963	1.13026	0.971042	0.27276	0.00607441
									0.269993	1.39901	1.30492	1.1984	0.840995	1.3352	0.0583206
									0.279726	1.32195	1.18084	1.12889	0.83456	1.2118	0.0821428
									0.27276	1.3352	1.2118	1.15252	0.882199	1.15252	0.0397435
IκB	354.852	371.967	350.037	328.046	293.602				0.00607441	0.0583206	0.0821428	0.0397435	0.0770078	0.882199	0.0770078
	372.188	361.087	325.968	319.054	357.793
	356.081	372.114	352.962	335.077	348.393
									0.27276	0.00607441	1.3352	0.0583206	1.2118	0.0821428	1.15252	0.0397435	0.882199	0.0770078
