# Supplementary material for: The Immunomodulatory Effects of Active Ingredients From Nigella sativa in RAW264.7 Cells Through NF-κB/MAPK Signaling Pathways
Source: Front Nutr. 2022 May 31;9:899797. doi: 10.3389/fnut.2022.899797 (PMC9194833; doi:10.3389/fnut.2022.899797)
Supplement: Supplementary file 3 [file Data_Sheet_3.ZIP › Original Data/Fig. 8/MG/Gray value of protein.xlsx]

## Sheet: Sheet1
	Con	LPS	80	60	40
P65	285.805	294.417	345.223	321.157	315.835					Con	LPS	80	60	40
	301.574	269.109	314.758	307.236	327.281					0.273134	1.57653	1.1439	1.15431	1.25259	0.301164	0.0383124
	314.225	301.296	330.188	341.617	307.264				p-P65/P65	0.285539	1.74928	1.46353	1.31286	1.39939	1.67386	0.088434
										0.34482	1.69576	1.47848	1.22141	1.36247	1.36197	0.188999
										0.301164	1.67386	1.36197	1.22953	1.33815	1.22953	0.0795826
p-P65	78.063	464.158	394.902	370.716	395.611					0.0383124	0.088434	0.188999	0.0795826	0.0763637	1.33815	0.0763637
	86.111	470.748	460.657	403.357	457.994
	108.351	510.927	488.176	417.255	418.638
										0.301164	0.0383124	1.67386	0.088434	1.36197	0.188999	1.22953	0.0795826	1.33815	0.0763637
p-IκB	52.105	376.094	381.372	339.364	368.376					0.128088	1.03388	1.16489	1.03958	1.17971	0.165653	0.0345258
	74.103	412.791	403.335	360.738	395.723				p-IκB/IκB	0.195997	1.28954	1.49132	1.1384	1.39544	1.20505	0.14824
	63.453	403.906	418.592	403.891	408.947					0.172873	1.29173	1.42516	1.33786	1.37829	1.36046	0.172565
										0.165653	1.20505	1.36046	1.17195	1.31781	1.17195	0.151941
										0.0345258	0.14824	0.172565	0.151941	0.119912	1.31781	0.119912
										0.165653	0.0345258	1.20505	0.14824	1.36046	0.172565	1.17195	0.151941	1.31781	0.119912
IκB	406.792	363.769	327.388	326.443	312.261
	378.082	320.107	270.455	316.882	283.582
	367.049	312.687	293.715	301.894	296.706
β-actin	405.799	297.483	315.835	412.236	372.479
	412.394	308.971	312.843	367.502	391.825
	390.476	318.663	307.587	389.338	387.504
