# Supplementary material for: The Immunomodulatory Effects of Active Ingredients From Nigella sativa in RAW264.7 Cells Through NF-κB/MAPK Signaling Pathways
Source: Front Nutr. 2022 May 31;9:899797. doi: 10.3389/fnut.2022.899797 (PMC9194833; doi:10.3389/fnut.2022.899797)
Supplement: Supplementary file 3 [file Data_Sheet_3.ZIP › Original Data/Fig. 9/EG/Gray value of protein.xlsx]

## Sheet: Sheet1
Erk	327.338	312.998	286.299	310.717	304.029					0.0252094	1.27115	1.24436	1.19797	1.13205	0.0216001	0.00135891
	355.21	349.211	310.473	326.14	304.108				p-Erk/Erk	0.0232876	1.19059	1.17083	1.23646	1.12987	1.23234	0.0569641
	315.829	324.861	304.892	309.768	284.029					0.0163031	1.23526	1.26659	1.26237	1.28489	1.22726	0.0519939
										0.0216001	1.23234	1.22726	1.23227	1.18227	1.23227	0.0272111
										0.00135891	0.0569641	0.0519939	0.0272111	0.00154027	1.18227	0.00154027
p-Erk	8.252	397.868	356.26	372.231	344.175					0.0216001	0.00135891	1.23234	0.0569641	1.22726	0.0519939	1.23227	0.0272111	1.18227	0.00154027
	8.272	415.768	363.512	403.258	343.602
	5.149	401.288	386.173	391.042	364.947
P38	288.974	297.221	292.513	291.379	333.463					0.317959	1.7737	1.77188	1.34043	0.897845	0.343653	0.0314953
	326.065	282.892	329.733	326.699	361.18				p-P38/P38	0.37879	1.96966	1.60799	1.34557	0.799383	1.89511	0.106055
	307.241	301.829	304.197	317.053	334.192					0.33421	1.94198	1.79928	1.26567	0.945148	1.72638	0.103445
										0.343653	1.89511	1.72638	1.31722	0.880792	1.31722	0.0447216
										0.0314953	0.106055	0.103445	0.0447216	0.074364	0.880792	0.074364
										0.343653	0.0314953	1.89511	0.106055	1.72638	0.103445	1.31722	0.0447216	0.880792	0.074364
p-P38	91.882	527.18	518.299	390.573	299.398
	123.51	557.2	530.207	439.595	288.721
	102.683	586.147	547.336	401.283	315.861
JNK	359.119	288.457	292.098	300.988	315.36					0.363787	2.28567	1.93141	1.33558	1.36987	0.369405	0.0142141
	313.725	272.72	280.98	290.426	295.505				p-JNK/JNK	0.358859	2.31388	1.93561	1.50859	1.55114	2.25922	0.0716507
	336.284	297.182	305.194	294.271	301.048					0.38557	2.1781	1.80657	1.40018	1.52895	1.8912	0.0733197
										0.369405	2.25922	1.8912	1.41478	1.48332	1.41478	0.0874242
										0.0142141	0.0716507	0.0733197	0.0874242	0.0988726	1.48332	0.0988726
p-JNK	130.643	659.318	564.162	401.994	432.003					0.369405	0.0142141	2.25922	0.0716507	1.8912	0.0733197	1.41478	0.0874242	1.48332	0.0988726
	112.583	631.042	543.867	438.134	458.369
	129.661	647.293	551.354	412.033	460.287
β-actin	478.52	510.12	568.617	451.114	463.52
	412.586	482.046	510.428	487.166	493.704
	468.005	471.392	543.283	470.296	477.351
