# Supplementary material for: The Immunomodulatory Effects of Active Ingredients From Nigella sativa in RAW264.7 Cells Through NF-κB/MAPK Signaling Pathways
Source: Front Nutr. 2022 May 31;9:899797. doi: 10.3389/fnut.2022.899797 (PMC9194833; doi:10.3389/fnut.2022.899797)
Supplement: Supplementary file 3 [file Data_Sheet_3.ZIP › Original Data/Fig. 9/HXRA/Gray value of protein.xlsx]

## Sheet: Sheet1
Erk	390.332	425.433	407.87	410.334	423.073
	378.627	415.973	437.75	437.618	421.694
	361.749	393.062	405.398	396.702	385.691					0.0320753	0.942012	0.775044	0.889183	0.724407	0.0276593	0.00737692
									p-Erk/Erk	0.0317595	0.978335	0.712973	0.906512	0.780571	0.963243	0.0189236
										0.0191431	0.969381	0.714732	0.906761	0.814808	0.73425	0.0353395
										0.0276593	0.963243	0.73425	0.900819	0.773262	0.900819	0.0100777
										0.00737692	0.0189236	0.0353395	0.0100777	0.0456415	0.773262	0.0456415
p-Erk	12.52	400.763	316.117	364.862	306.477
	12.025	406.961	312.104	396.706	329.162
	6.925	381.027	289.751	359.714	314.264					0.0276593	0.00737692	0.963243	0.0189236	0.73425	0.0353395	0.900819	0.0100777	0.773262	0.0456415
P38	327.855	389.893	348.964	347.288	348.631
	336.328	397.931	406.708	393.15	347.084
	358.902	382.571	385.932	374.063	319.884					0.63148	1.31986	1.29882	1.05326	1.09135	0.641989	0.0713062
									p-P38/P38	0.717966	1.60256	1.26453	0.901887	1.1149	1.48167	0.145722
										0.576519	1.52259	1.2937	1.01104	1.18531	1.28568	0.0184951
										0.641989	1.48167	1.28568	0.988728	1.13052	0.988728	0.078112
										0.0713062	0.145722	0.0184951	0.078112	0.0488931	1.13052	0.0488931
p-P38	207.034	514.606	453.242	365.783	380.477
	241.472	637.709	514.296	354.577	386.963					0.641989	0.0713062	1.48167	0.145722	1.28568	0.0184951	0.988728	0.078112	1.13052	0.0488931
	206.914	582.497	499.279	378.193	379.163
JNK	326.982	333.774	316.542	304.335	319.039
	355.016	336.994	323.43	301.77	363.49
	319.682	308.593	299.748	317.063	326.184					0.586473	1.11173	0.996395	1.04943	1.21273	0.507342	0.0762673
									p-JNK/JNK	0.501251	1.10194	0.977643	1.2181	1.02573	1.10424	0.00664146
										0.434303	1.09906	1.12777	1.10821	1.0172	1.03394	0.0818002
										0.507342	1.10424	1.03394	1.12524	1.08522	1.12524	0.0856178
										0.0762673	0.00664146	0.0818002	0.0856178	0.110512	1.08522	0.110512
p-JNK	191.766	371.067	315.401	319.377	386.909
	177.952	371.347	316.199	367.586	372.842					0.507342	0.0762673	1.10424	0.00664146	1.03394	0.0818002	1.12524	0.0856178	1.08522	0.110512
	138.839	339.163	338.046	351.372	331.793
β-actin	484.948	534.645	566.77	697.529	573.91
	552.632	603.953	695.733	858.175	725.246
	571.982	599.152	637.016	759.249	659.361
