# Supplementary material for: The Immunomodulatory Effects of Active Ingredients From Nigella sativa in RAW264.7 Cells Through NF-κB/MAPK Signaling Pathways
Source: Front Nutr. 2022 May 31;9:899797. doi: 10.3389/fnut.2022.899797 (PMC9194833; doi:10.3389/fnut.2022.899797)
Supplement: Supplementary file 3 [file Data_Sheet_3.ZIP › Original Data/Fig. 9/HXRARG/Gray value of protein.xlsx]

## Sheet: Sheet1
Erk	332.178	460.724	340.111	381.935	312.302
	387.026	431.507	401.595	430.044	358.22
	408.137	410.749	379.102	409.582	390.932
								p-Erk/Erk	0.0717808	1.05632	1.1772	1.02041	0.577111	0.0941313	0.0374639
									0.0732302	1.3055	1.37408	1.09736	0.759743	1.19131	0.125885
									0.137383	1.2121	1.26968	1.09281	0.560356	1.27365	0.0984962
									0.0941313	1.19131	1.27365	1.0702	0.632403	1.0702	0.043175
p-Erk	23.844	486.672	400.38	389.731	180.233				0.0374639	0.125885	0.0984962	0.043175	0.110597	0.632403	0.110597
	28.342	563.333	551.822	471.915	272.155
	56.071	497.869	481.337	447.597	219.061
									0.0941313	0.0374639	1.19131	0.125885	1.27365	0.0984962	1.0702	0.043175	0.632403	0.110597
P38	277.262	288.088	225.15	302.525	288.238
	336.169	364.033	281.387	303.371	344.857
	309.187	318.962	303.718	318.951	307.403
								p-P38/P38	0.247326	1.49394	1.72863	1.16057	1.54066	0.306049	0.0755533
									0.391285	1.42226	1.47609	1.15889	1.3184	1.62997	0.299835
									0.279536	1.97371	1.53825	1.43628	1.49878	1.58099	0.131586
									0.306049	1.62997	1.58099	1.25191	1.45261	1.25191	0.15967
p-P38	68.574	430.386	389.202	351.1	444.077				0.0755533	0.299835	0.131586	0.15967	0.1181	1.45261	0.1181
	131.538	517.751	415.353	351.575	454.661
	86.429	629.538	467.193	458.104	460.728
									0.306049	0.0755533	1.62997	0.299835	1.58099	0.131586	1.25191	0.15967	1.45261	0.1181
JNK	371.56	497.7	483.074	506.846	471.47
	340.609	496.603	446.599	535.273	531.226
	398.976	453.068	418.473	438.792	452.671
								p-JNK/JNK	0.446781	1.62128	1.48565	1.43805	0.82356	0.518875	0.110265
									0.645808	1.48899	1.3748	1.22009	1.07859	1.5352	0.0746195
									0.464035	1.49532	1.46178	1.4848	0.855765	1.44074	0.0583415
									0.518875	1.5352	1.44074	1.38098	0.919304	1.38098	0.141286
p-JNK	166.006	806.913	717.677	728.871	388.284				0.110265	0.0746195	0.0583415	0.141286	0.13888	0.919304	0.13888
	219.968	739.438	613.984	653.079	572.974
	185.139	677.481	611.716	651.52	387.38
									0.518875	0.110265	1.5352	0.0746195	1.44074	0.0583415	1.38098	0.141286	0.919304	0.13888
β-actin	368.937	335.869	388.416	332.511	436.671
	379.167	389.549	317.379	318.844	354.041
	199.016	269.802	303.363	298.559	277.081
