# Supplementary material for: The Immunomodulatory Effects of Active Ingredients From Nigella sativa in RAW264.7 Cells Through NF-κB/MAPK Signaling Pathways
Source: Front Nutr. 2022 May 31;9:899797. doi: 10.3389/fnut.2022.899797 (PMC9194833; doi:10.3389/fnut.2022.899797)
Supplement: Supplementary file 3 [file Data_Sheet_3.ZIP › Original Data/Fig. 9/MG/Gray value of protein.xlsx]

## Sheet: Sheet1
										0.0591792	0.923807	1.18904	0.769222	1.28728	0.0797001	0.0115244
Erk	436.015	545.604	480.737	393.412	386.004				p-Erk/Erk	0.0754771	0.821524	1.13077	0.790497	1.06991	0.860389	0.0723253
	488.877	573.612	477.934	415.183	432.555					0.104444	0.835834	1.15177	0.867325	1.12743	1.15719	0.0411985
	472.061	551.479	461.805	401.657	419.836					0.0797001	0.860389	1.15719	0.809014	1.16154	0.809014	0.0150441
										0.0115244	0.0723253	0.0411985	0.0150441	0.153703	1.16154	0.153703
										0.0797001	0.0115244	0.860389	0.0723253	1.15719	0.0411985	0.809014	0.0150441	1.16154	0.153703
p-Erk	25.803	504.033	571.614	302.621	496.894
	36.899	471.236	540.435	328.201	462.794
	49.304	460.945	531.892	348.367	473.336
										0.367291	1.01136	0.842269	0.995994	1.06793	0.45333	0.0746742
P38	364.139	379.979	350.374	373.906	301.921				p-P38/P38	0.491429	1.1803	0.956751	1.15394	0.809867	1.0763	0.0909925
	347.924	351.206	338.531	348.918	324.005					0.50127	1.03725	0.967447	1.08793	0.846647	0.922156	0.0693905
	371.664	387.926	361.898	350.293	341.905					0.45333	1.0763	0.922156	1.07929	0.908147	1.07929	0.0793279
										0.0746742	0.0909925	0.0693905	0.0793279	0.139589	0.908147	0.139589
										0.45333	0.0746742	1.0763	0.0909925	0.922156	0.0693905	1.07929	0.0793279	0.908147	0.139589
p-P38	133.745	384.295	295.109	372.408	322.429
	170.98	414.53	323.89	402.631	262.401
	186.304	402.376	350.117	381.095	289.473
										0.0659958	0.85853	0.758111	0.577772	0.720769	0.0966405	0.030321
JNK	460.908	484.306	521.553	482.024	500.826				p-JNK/JNK	0.0972986	0.79792	0.686231	0.611423	0.706388	0.812062	0.0412565
	506.554	506.181	526.404	505.694	492.755					0.126627	0.779736	0.793339	0.653709	0.724082	0.745894	0.0545889
	486.531	475.198	470.834	461.803	469.317					0.0966405	0.812062	0.745894	0.614302	0.71708	0.614302	0.0380505
										0.030321	0.0412565	0.0545889	0.0380505	0.00940658	0.71708	0.00940658
										0.0966405	0.030321	0.812062	0.0412565	0.745894	0.0545889	0.614302	0.0380505	0.71708	0.00940658
p-JNK	30.418	415.791	395.395	278.5	360.98
	49.287	403.892	361.235	309.193	348.076
	61.608	370.529	373.531	301.885	339.824
β-actin	405.799	297.483	315.835	412.236	372.479
	412.394	308.971	312.843	367.502	391.825
	390.476	318.663	307.587	389.338	387.504
